# Supplementary material for: Synthetic lethality between VPS4A and VPS4B triggers an inflammatory response in colorectal cancer
Source: EMBO Mol Med. 2020 Jan 13;12(2):e10812. doi: 10.15252/emmm.201910812 (PMC7005644; doi:10.15252/emmm.201910812)
Supplement: Supplementary file 3 — Dataset EV1 [file EMMM-12-e10812-s003.xlsx]

## Sheet: Dataset EV1 legend
	Dataset EV1. Genes upregulated after combined silencing of VPS4A+B.

## Sheet: Dataset EV1 Genes_UP_Vps4AB.txt
RefSeq	Symbol	siCTRL#1.vs.NT_Fold_change	siCTRL#1.vs.NT_adjusted.pval	siVPS4AB#2.vs.NT_Fold_change	siVPS4AB#2.vs.NT_adjusted.pval	siVPS4AB#1.vs.NT_Fold_change	siVPS4AB#1.vs.NT_adjusted.pval	siVPS4A#1.vs.NT_Fold_change	siVPS4A#1.vs.NT_adjusted.pval	siVPS4A#2.vs.NT_Fold_change	siVPS4A#2.vs.NT_adjusted.pval	siVPS4B#1.vs.NT_Fold_change	siVPS4B#1.vs.NT_adjusted.pval	siVPS4B#2.vs.NT_Fold_change	siVPS4B#2.vs.NT_adjusted.pval	siVPS4AB#2.vs.siCTRL#1_Fold_change	siVPS4AB#2.vs.siCTRL#1_adjusted.pval	siVPS4AB#1.vs.siCTRL#1_Fold_change	siVPS4AB#1.vs.siCTRL#1_adjusted.pval	siVPS4A#1.vs.siCTRL#1_Fold_change	siVPS4A#1.vs.siCTRL#1_adjusted.pval	siVPS4A#2.vs.siCTRL#1_Fold_change	siVPS4A#2.vs.siCTRL#1_adjusted.pval	siVPS4B#1.vs.siCTRL#1_Fold_change	siVPS4B#1.vs.siCTRL#1_adjusted.pval	siVPS4B#2.vs.siCTRL#1_Fold_change	siVPS4B#2.vs.siCTRL#1_adjusted.pval
NM_000048	ASL	0.691	0.0504077714955192	1.762	9.45394993516805e-05	1.618	0.00117029170863201	0.974	0.910028575382643	0.687	0.0546212818110368	0.864	0.42105367691977	0.748	0.0945194887560795	2.551	3.78002316682232e-12	2.344	5.20926463105383e-10	1.41	0.0191212523212453	0.996	0.999454680786026	1.252	0.215318012546904	1.084	0.743245275420058
NM_000146	FTL	1.338	0.239386305563831	3.186	1.44824523808153e-12	3.809	1.80641047280033e-16	1.195	0.424719876995087	1.471	0.0998044669654688	1.338	0.137547089628132	2.146	1.88419939701337e-05	2.382	5.46973721023719e-08	2.847	5.16421759907813e-11	0.894	0.596087610590684	1.1	0.978881489488413	1	0.999711161558079	1.604	0.0170857431946683
NM_000169	GLA	0.774	0.216131000199298	2.371	1.53990963441146e-10	2.222	4.04022936390925e-09	0.691	0.0239152045544859	0.839	0.44794914316003	0.842	0.323745863174798	0.859	0.430450109512502	3.065	1.02799007956528e-17	2.871	1.1678220027946e-15	0.894	0.529579708288249	1.084	0.978881489488413	1.088	0.702260051990926	1.111	0.645558647684263
NM_000202	IDS	1.143	0.536963269268402	2.372	3.17031030653244e-12	2.011	3.06601293058682e-08	1.544	0.00196492866092555	1.287	0.171197599990647	1.36	0.0291426862256142	1.637	0.000346543746924653	2.076	1.12287483383222e-09	1.76	5.50592470982068e-06	1.351	0.0199451011401284	1.126	0.977760429453497	1.191	0.285163067865948	1.433	0.0163902062090525
NM_000228	LAMB3	1.084	0.78828241373367	4.468	3.33272323463117e-27	5.728	5.71731057355619e-37	1.442	0.0303201257017402	1.14	0.610987433297857	1.899	1.9074709974205e-05	1.215	0.308691386196368	4.122	2.74655017062653e-26	5.284	3.08993651441697e-36	1.331	0.0626520701472495	1.052	0.985383860635837	1.752	0.000194494562602497	1.121	0.61831636708547
NM_000270	PNP	1.02	0.940081180120369	2.173	2.86794259424714e-14	1.655	2.02207116902215e-06	1.453	0.00125589079643272	1.116	0.540910167311593	1.196	0.151762228505706	1.125	0.414766216051154	2.131	1.61541228464267e-14	1.623	2.98086453926541e-06	1.425	0.000563239787359872	1.095	0.977760429453497	1.172	0.237805594643476	1.103	0.543972913881139
NM_000271	NPC1	1.489	0.0319302336990611	4.951	9.05446935477081e-33	3.399	2.91470469411117e-19	1.232	0.252472743161112	1.445	0.0590508294507715	1.932	6.69141851051948e-06	1.818	9.59675782300645e-05	3.325	1.43146013954949e-20	2.283	6.7952416420406e-10	0.827	0.234084169326867	0.97	0.992861809747231	1.298	0.126413907510192	1.221	0.303331222047347
NM_000391	TPP1	1.12	0.500211261520383	1.771	9.73316206018978e-09	1.686	2.11295540977622e-07	1.928	2.4057899375607e-10	1.238	0.138796640877864	1.365	0.00403686510047811	1.511	0.000141910364170669	1.582	2.25281508186015e-06	1.506	4.19565765009182e-05	1.721	4.59794186440049e-09	1.106	0.977760429453497	1.219	0.0993016498971966	1.349	0.0110164335309191
NM_000402	G6PD	1.224	0.264885278675118	2.388	1.82770401731628e-13	2.644	1.31657541462389e-16	1.531	0.00147355064773765	1.016	0.95872894554215	1.584	0.000296742845714341	1.647	0.000139221327058598	1.951	6.44600412120884e-09	2.16	2.30421578453005e-11	1.251	0.0822031944538099	0.83	0.939625282288313	1.294	0.0692080952273113	1.345	0.0439161740874593
NM_000425	L1CAM	0.809	0.381485459787903	2.024	2.84036829323266e-06	2.927	1.29212152945507e-13	1.061	0.794234084615337	0.679	0.0687548266334203	1.653	0.00161994422052991	0.828	0.350491801553137	2.501	1.6851208840237e-10	3.616	6.14114034884243e-20	1.311	0.0967337980924967	0.839	0.966126021375904	2.042	3.28660017189948e-06	1.023	0.94149587850066
NM_000428	LTBP2	1.419	0.665944191498014	5.907	1.61409974563702e-05	5.472	4.10503554876111e-05	4.132	0.00143916665228096	1.081	0.944801108648739	2.768	0.0288355438466717	0.915	0.910700361223382	4.162	0.000132178167340954	3.855	0.000418563812209167	2.911	0.00396681939075707	0.762	NA	1.95	0.169156558349186	0.644	0.510426186877566
NM_000434	NEU1	1.228	0.237336676318933	2.396	1.41426701827702e-14	2.677	2.04082070312316e-18	1.524	0.00106412655173123	1.127	0.552081388725072	2.08	3.45869382004321e-10	2.15	1.02756348205592e-10	1.95	1.45991368474513e-09	2.18	1.42395669983752e-12	1.24	0.082564718073564	0.918	0.977760429453497	1.693	7.86666647378425e-06	1.75	5.85552694134875e-06
NM_000480	AMPD3	1.19	0.34326853086583	2.797	8.35539144427629e-20	2.575	8.12109583370788e-17	1.886	2.58820634936958e-07	1.221	0.267179124952172	1.887	9.83479163027553e-08	2.258	5.9499453869323e-12	2.35	5.4675457549825e-15	2.164	3.36104013997379e-12	1.585	3.76291122871169e-05	1.026	0.992861809747231	1.586	0.000140460043148463	1.898	1.16979721435289e-07
NM_000527	LDLR	1.544	0.000639544280820565	4.206	1.82310917936182e-45	4.717	4.10958399681415e-53	1.842	5.65882221318332e-08	1.339	0.0444723891517155	2.968	1.4207800526437e-25	1.14	0.360964508268502	2.724	4.19454225437827e-24	3.055	9.60061994556197e-30	1.193	0.129984682505272	0.867	0.963686028564636	1.922	5.26251562852976e-10	0.738	0.0171773405723799
NM_000543	SMPD1	2.441	4.4983014519536e-05	4.264	1.84946376975685e-15	4.654	1.31192319578935e-17	4.983	3.42238255274618e-18	1.761	0.0306658494685185	4.97	6.99154087694519e-19	2.995	1.55844421860657e-08	1.747	0.000685626803652917	1.906	7.53174405971257e-05	2.042	2.38827880952564e-06	0.721	0.893633040359136	2.036	1.59682409320161e-05	1.227	0.387560459612315
NM_000565	IL6R	2.773	1.38891019318289e-08	6.898	1.58663019268792e-35	5.225	4.51573192927764e-26	3.502	5.86297844330537e-14	2.781	4.28451670171447e-08	3.767	2.11230164206703e-16	2.986	6.4818200069025e-11	2.487	3.92895321262643e-10	1.884	3.6161262063071e-05	1.263	0.170740100126527	1.003	0.999454680786026	1.358	0.0984156318958418	1.077	0.788497650574583
NM_000584	CXCL8	2.629	0.00557449017857144	69.438	8.69227506544868e-67	187.702	8.98599470827376e-103	2.295	0.00817616370666329	2.266	0.0302237147801213	5.315	7.9810937208161e-10	2.764	0.000895733907379828	26.411	1.90856310005095e-60	71.394	1.10936501284075e-103	0.873	0.669297513732584	0.862	0.978683033791867	2.021	0.00515824651794059	1.051	0.916576771761169
NM_000593	TAP1	0.977	0.911802980986471	2.23	3.30594082918217e-21	1.995	7.17723393643692e-16	1.45	9.84707875024951e-05	0.999	0.997028747337008	1.137	0.23637288655555	1.323	0.00486235760909293	2.282	9.46670141975148e-24	2.041	9.02375915515199e-18	1.484	2.4305419899871e-06	1.022	0.989895918431365	1.163	0.17434305570674	1.354	0.00303297582607236
NM_000602	SERPINE1	1.168	0.662024176904735	11.918	1.52322452062512e-43	8.491	2.11890408230042e-32	1.831	0.00473565643418445	0.709	0.245205925306266	1.312	0.244209549129936	0.934	0.827912016632554	10.202	2.42761281074179e-41	7.268	4.01989066718091e-30	1.568	0.0213777800550777	0.607	0.62977269803594	1.123	0.691964499165633	0.799	0.421044334952289
NM_000623	BDKRB2	1.043	0.969713241350058	2.786	0.01199281481482	3.142	0.00394026140486657	0.97	0.965950299472957	0.876	0.892555218258545	2.675	0.017907825044896	0.854	0.819065544832823	2.67	0.0140201140800002	3.011	0.00563764731256498	0.93	0.905793684132387	0.839	NA	2.564	0.0313747813909612	0.818	0.794465310658841
NM_000637	GSR	1.313	0.154471874158793	2.055	7.51455186305065e-08	2.138	1.33445979132935e-08	1.271	0.147421578739869	1.095	0.721762255088537	1.181	0.319348401751285	1.199	0.302782389657698	1.565	0.000772302668724705	1.629	0.000306690758176017	0.968	0.865059376110783	0.834	0.963686028564636	0.899	0.581822572626917	0.913	0.67712926246059
NM_000660	TGFB1	0.775	0.212962959958522	1.755	7.36308111413373e-05	1.957	1.62283891558071e-06	0.795	0.189505116705772	0.672	0.0348792940255489	1.501	0.00704083784599298	1.09	0.68396352128525	2.263	7.00704023814116e-10	2.524	2.74166599735338e-12	1.025	0.90237569919461	0.867	0.977760429453497	1.936	2.8661235070427e-06	1.405	0.0461987860091092
NM_000713	BLVRB	1.31	0.12439439631727	2.084	3.59357892721353e-09	2.004	2.94777693307025e-08	1.239	0.169676643944583	1.274	0.190055347378609	1.114	0.509115851920876	1.152	0.407214693736971	1.591	0.000169464566556882	1.53	0.000854521019881321	0.946	0.738912770835861	0.972	0.992861809747231	0.85	0.323290416140597	0.88	0.488082216344503
NM_000747	CHRNB1	1.355	0.0964385387128527	3.695	3.85644166297106e-25	3.277	7.87144551693985e-21	2.567	3.02696013155517e-12	1.345	0.118654821877336	2.411	2.24127325105203e-11	1.706	0.000202722541785702	2.726	1.69016135647169e-16	2.418	9.13256766722428e-13	1.894	1.53924971874131e-07	0.992	0.998725127173059	1.779	1.51141567151524e-05	1.258	0.182426903724868
NM_000757	CSF1	2.352	0.000427097138087357	5.343	6.39605062450064e-18	10.639	1.38605570170724e-36	2.197	0.000407116177750824	1.716	0.0590227433948203	3.158	2.14969315292313e-08	2.069	0.00146018155118061	2.272	3.54273718950295e-06	4.523	1.46544231626857e-19	0.934	0.78790626579427	0.73	0.936160664335583	1.343	0.205337147931547	0.88	0.678020963952825
NM_000758	CSF2	0.82	NA	18.103	0.00301718220459077	8.484	0.0405617927180571	1.474	0.810305724442945	0.653	NA	2.521	0.48617521379391	1.352	0.870104947104882	22.087	0.00151492887530531	10.352	0.028390934612162	1.798	0.678819669745237	0.797	NA	3.076	NA	1.65	NA
NM_000786	CYP51A1	0.893	0.722527298217213	1.972	5.10688253101457e-05	2.411	8.68789554565083e-08	0.672	0.0400565253896394	0.867	0.62652395606659	1.285	0.203228243185928	0.925	0.765539936513129	2.208	5.686350874369e-07	2.7	2.833336175077e-10	0.752	0.111025017086083	0.971	0.995235282964848	1.439	0.0578546862572078	1.036	0.912921683516363
NM_000859	HMGCR	1.35	0.155763944550449	2.259	3.50923529282939e-08	2.497	4.75037627560542e-10	1.083	0.71324430337103	1.287	0.265872209811728	1.946	1.41164794185714e-05	1.147	0.513134191261732	1.673	0.000453659038825385	1.849	3.00884189273743e-05	0.803	0.180663357465097	0.953	0.985870940202838	1.441	0.0296624833904521	0.85	0.453000978407639
NM_000903	NQO1	1.002	0.992334345016499	3.111	5.1332457856676e-34	1.642	4.89199067537977e-07	1.118	0.390251466175692	1.09	0.620704602309447	0.842	0.135270830637942	1.965	9.83474008457275e-12	3.104	1.80908014383572e-36	1.638	2.24372740092109e-07	1.115	0.339810885099954	1.088	0.977760429453497	0.84	0.147551791215763	1.961	5.03272693861895e-12
NM_001001330	REEP3	1.498	0.0211621533803018	2.443	1.67516395492235e-11	2.663	8.04106142678303e-14	1.249	0.193905352864768	1.46	0.0399891914150836	1.874	6.4726525449589e-06	1.805	4.65615810173063e-05	1.631	0.000185139964611667	1.778	1.00907962362221e-05	0.834	0.228904233957289	0.975	0.993979782737447	1.251	0.172914615602915	1.205	0.310261287849265
NM_001001791	C10orf55	0.898	0.944867926963554	5.293	0.00386881223268886	5.418	0.00331882712875882	2.142	0.29243268542638	0.701	NA	0.826	0.842944421202168	1.421	0.699999447890009	5.892	0.00232231260521512	6.031	0.00243760533396944	2.385	0.191987326464632	0.78	NA	0.92	0.946304064960108	1.582	0.647608677667394
NM_001002913	PTRH1	0.771	0.494573143802649	1.75	0.0190102177903562	1.633	0.0451132041819691	1.462	0.165557781015012	0.705	0.334383260301133	1.285	0.367959183325561	0.729	0.285307766693592	2.271	0.000258320502291885	2.118	0.00117202968891106	1.897	0.00454696864536626	0.915	0.985383860635837	1.668	0.0535108860597537	0.946	0.903088847252771
NM_001003699	RREB1	0.925	0.837554036481079	1.504	0.0369623523563578	1.972	0.000239280822732425	0.82	0.408047836488102	1.02	0.964903966424924	1.206	0.412354873356873	0.694	0.0964597590413909	1.626	0.00790723984236603	2.133	2.0757974912302e-05	0.887	0.601028573376183	1.103	0.978881489488413	1.304	0.246571442833437	0.751	0.240263750445983
NM_001003794	MGLL	2.447	0.000154640426977059	6.199	4.68211802615603e-21	8.882	3.62203190274672e-30	2.569	1.27663084738589e-05	1.618	0.0946487388062733	3.52	5.46338168694823e-10	1.979	0.00270777566518652	2.534	6.2326330266352e-07	3.631	1.99096340041937e-12	1.05	0.859577520417462	0.661	0.809469227213766	1.439	0.123561686531496	0.809	0.464123677408399
NM_001003931	PARP3	0.978	0.950183572805261	2.218	7.85929029895094e-08	2.092	8.08858324030376e-07	2.421	8.74434565529445e-09	0.783	0.305965716819054	1.793	0.000176648885710059	1.266	0.216268210796252	2.269	9.47215982448626e-09	2.14	1.57347150247361e-07	2.476	2.19223750038922e-11	0.801	0.958036279868064	1.834	8.52875732451665e-05	1.295	0.195633978315654
NM_001005404	YPEL2	0.967	0.950183572805261	2.223	0.000332256683658182	1.94	0.0038001098883756	1.575	0.0810285488549559	1.015	0.979632577353959	1.559	0.0751728722686696	1.022	0.956350442009436	2.298	0.000119411263152843	2.005	0.00205989967495435	1.628	0.0327891131997965	1.049	0.992861809747231	1.611	0.0671117309428946	1.057	0.900640282062
NM_001005922	KRTAP5-1	1.828	NA	13.818	0.00863479309617217	12.437	0.0126660168918261	2.03	0.630186373666751	0.321	NA	1.56	0.769968558662052	0.767	0.893558233780731	7.561	0.0184012020106045	6.805	0.0322458945961503	1.111	0.943905582954256	0.176	NA	0.854	NA	0.42	NA
NM_001006617	MAPKAP1	0.695	0.0657861027959513	1.616	0.00128018407155047	1.838	2.62006469421615e-05	1.284	0.156250601916387	0.768	0.232334622058736	1.371	0.0507342198134718	0.89	0.580780157593867	2.324	1.72620231146592e-09	2.643	2.55728872677304e-12	1.846	1.00004349174227e-05	1.105	0.977760429453497	1.971	5.26103682530401e-06	1.28	0.213830892577876
NM_001007273	DUSP13	3.212	0.410938371031715	37.79	1.32312340837118e-05	58.048	8.53216007409702e-07	7.403	0.0371282289247672	1.731	NA	19.913	0.00063197724496111	4.252	0.192347527997357	11.764	6.34838214304882e-07	18.071	2.80163433376795e-09	2.304	0.14053399364842	0.539	NA	6.199	0.000979649440709218	1.324	0.795557603129756
NM_001008394	EID3	0.865	0.855373537641903	12.633	2.10340284732292e-16	8.664	5.85876518158896e-12	1.141	0.805281946109999	1.097	0.910289448116011	1.043	0.940592228229304	1.866	0.13566147729976	14.604	5.07781524208205e-18	10.016	3.36156818752747e-13	1.319	0.537006078619067	1.268	NA	1.206	0.753297031358327	2.158	0.0827554596289919
NM_001008528	MXRA7	0.782	0.230931668247118	1.65	0.000305478842840973	1.609	0.000658984265927443	1.715	0.000184384062378173	1.04	0.89907924415769	1.407	0.0216064112985551	1.052	0.819369327099104	2.11	1.52657494105895e-08	2.057	6.29614879292938e-08	2.194	2.9991946854113e-10	1.33	0.809680305145142	1.8	3.18520834776395e-05	1.345	0.0910740696529971
NM_001008704	SMIM29	1.185	0.464281288115706	2.16	3.1263024962171e-08	1.848	1.62158847151251e-05	1.658	0.00100902295543093	1.16	0.535788053442779	1.247	0.190667288635634	1.42	0.0325332764991221	1.823	9.28717065118786e-06	1.56	0.00188834687655484	1.399	0.0180299117878494	0.979	0.995619203021898	1.052	0.825913398525127	1.198	0.357340359606816
NM_001010917	GOLGA7B	0.951	0.958449038532473	2.479	0.0188830227040858	5.073	2.35948247952544e-06	1.061	0.924972716216717	1.211	0.805333427015091	1.281	0.626226183880424	1.279	0.659604301736791	2.606	0.0114837826439786	5.333	1.09628067345644e-06	1.116	0.837191509092958	1.273	NA	1.347	0.596653304099553	1.345	0.624967223717308
NM_001012718	IL32	1.286	0.851663767310896	33.33	7.41283096502664e-13	113.683	2.7423479432212e-23	1.952	0.358420612555083	1.325	0.824707533766544	2.975	0.0826186867456326	3.001	0.0953045053830268	25.926	6.96109367577756e-13	88.428	4.67836372118699e-24	1.518	0.550868144940218	1.031	NA	2.314	0.211572703638537	2.334	0.234024213431369
NM_001012967	DDX60L	1.154	0.571993409599743	2.842	7.6404127039131e-14	2.413	5.0763966929075e-10	1.567	0.00552446926909118	1.238	0.354966764097428	1.34	0.0795071386695511	1.825	0.000104589695790179	2.462	2.33631060270372e-11	2.09	1.03659002367938e-07	1.357	0.0403897335541981	1.072	0.983041949257837	1.16	0.451582785445655	1.581	0.00576535412589282
NM_001017368	RFFL	0.838	0.480072404647078	2.729	9.04638126811617e-12	2.353	9.81344225628772e-09	1.284	0.182910705208836	0.763	0.235760644024805	1.088	0.684503428871679	1.125	0.59165131246505	3.259	4.33762938229485e-17	2.81	4.73386109468394e-13	1.533	0.00461078993435096	0.911	0.977886072656596	1.299	0.161172992727654	1.343	0.128472566813613
NM_001018076	NR3C1	0.894	0.736996828187238	1.889	0.000178597504335662	1.636	0.00503887453507478	1.557	0.0191792334982503	0.948	0.88684564130064	0.93	0.76232154375077	0.908	0.708856889260446	2.111	4.37199823541412e-06	1.829	0.000373139047572147	1.741	0.000640951179312506	1.06	0.985870940202838	1.04	0.895402694710157	1.015	0.970265966207703
NM_001029885	CPTP	1.062	0.817097094419612	1.993	1.12644700235031e-08	1.863	3.29606906209373e-07	2.292	1.87846520167522e-11	0.871	0.514913000312465	1.628	0.000123101390753272	1.319	0.0570906526476196	1.878	6.97314067654601e-08	1.755	2.5175478105644e-06	2.159	2.05747927243263e-12	0.82	0.936160664335583	1.533	0.000889940874453174	1.243	0.176552030622751
NM_001029896	WDR45	0.747	0.449202972955852	2.285	0.000357558444244896	2.207	0.000677006187586234	1.193	0.578176412384772	0.769	0.50976683034379	1.46	0.156971234738019	1.354	0.306707803577169	3.06	5.74618436237141e-07	2.955	1.82196024401105e-06	1.598	0.0563424099534019	1.03	0.995619203021898	1.955	0.00906576149528742	1.814	0.0362410253999758
NM_001029998	SLC10A7	1.12	0.705904067150445	2.467	1.51404901857477e-09	2.404	4.17291060849522e-09	1.281	0.20012118872429	1.082	0.8069014727222	1.572	0.00647538286820298	1.417	0.0561024270608392	2.204	5.10266464423478e-08	2.147	1.80247879453376e-07	1.144	0.475402227950145	0.966	0.992861809747231	1.404	0.0585531291071695	1.266	0.258888493667884
NM_001031681	CTNS	0.869	0.59596544898537	1.612	0.00163097957707818	1.934	4.63362538198367e-06	1.648	0.00146861733517249	0.944	0.856084655349128	1.584	0.00274499742537354	1.036	0.888138578042256	1.855	2.23017694313704e-05	2.226	1.50568738738752e-08	1.897	3.35099883227877e-06	1.086	0.978881489488413	1.823	7.89130599306244e-05	1.192	0.420589391074617
NM_001031689	PLAA	1.038	0.926826361856908	2.081	1.00031511572188e-05	1.845	0.000300006724510662	1.299	0.205878186785201	1.278	0.346423584475529	1.212	0.356374484969527	0.93	0.789794905602892	2.006	1.44041809269795e-05	1.778	0.000565484486720491	1.252	0.224293572838951	1.231	0.963686028564636	1.168	0.506362136868236	0.896	0.696394665194962
NM_001031716	NABP1	1.177	0.654534241327463	5.955	3.15959247687896e-24	2.97	4.40303426252284e-09	2.769	1.65378062026647e-07	1.131	0.749870984343937	1.495	0.0691927818132306	1.541	0.058998312684035	5.06	4.93289227874832e-22	2.524	2.82332527362901e-07	2.353	7.25521942308375e-07	0.961	0.992861809747231	1.27	0.34541570011396	1.309	0.307191028957101
NM_001037335	HELZ2	1.685	0.0161475088965576	4.908	1.66982977214754e-23	4.309	6.65324192613886e-20	2.148	2.09998339970406e-05	1.488	0.0991939062352545	1.829	0.000776728281281522	1.801	0.00168426687324269	2.913	1.14916668063425e-12	2.558	8.7899244376056e-10	1.275	0.175384276457195	0.883	0.977760429453497	1.086	0.751543473518771	1.069	0.824481954205721
NM_001037666	CASTOR1	3.271	2.68770509846178e-09	11.52	3.32464810918957e-47	6.726	3.62594882967509e-28	11.142	1.97876744857944e-43	2.937	3.74660995314531e-07	7.69	4.68192286814164e-32	6.987	9.70052850439592e-29	3.521	1.37508347383281e-19	2.056	1.24906612707135e-06	3.406	2.82257940502849e-20	0.898	0.977760429453497	2.351	1.02479475329972e-08	2.136	1.87423522035764e-06
NM_001042355	CYLD	1.268	0.220471416206007	1.991	1.113813816549e-07	2.977	7.72097700000839e-19	1.024	0.913423020280997	1.211	0.359770080412621	1.538	0.00197286348436386	1.196	0.297990340240547	1.57	0.00043206851706123	2.347	1.15914971187852e-12	0.808	0.137734235819818	0.955	0.985383860635837	1.213	0.240595061072442	0.943	0.801641485081418
NM_001042440	CAST	0.891	0.544975171864558	1.564	8.69687400141569e-05	1.544	0.000153661366627731	1.193	0.207225494389211	0.935	0.756793830072135	1.204	0.157993633329205	0.935	0.690954929194236	1.755	1.44175108036847e-07	1.733	4.26144339142844e-07	1.339	0.00961054716646476	1.049	0.983394574876845	1.352	0.015048107418195	1.049	0.813452570366328
NM_001042679	RHOC	1.73	0.000139834475866358	4.174	1.04473871902412e-33	3.886	1.97835397009791e-30	2.847	1.09480341167984e-16	1.576	0.00365568471054502	2.292	1.99976077321301e-11	2.256	1.16132916836781e-10	2.413	2.75446910414275e-14	2.246	5.68210380294368e-12	1.645	2.42864438059199e-05	0.911	0.977760429453497	1.325	0.0493490550284543	1.304	0.0871923785056813
NM_001043318	ELMSAN1	0.88	0.665318298786677	1.626	0.00313346936980604	1.731	0.000694266043446095	0.87	0.521491228670816	0.889	0.692965932303253	1.177	0.414623611450474	0.771	0.19879122867279	1.846	8.3400814454149e-05	1.966	1.49581854297196e-05	0.988	0.959449441053358	1.01	0.998725127173059	1.337	0.134837530725361	0.876	0.602798225192211
NM_001069	TUBB2A	1.399	0.00552132689115032	4.48	1.58907098565514e-61	4.66	6.61390519396789e-65	2.154	7.87902802125804e-15	1.435	0.00332197083349616	2.592	3.89898692919937e-24	1.206	0.1183190838295	3.203	1.67324206303044e-40	3.331	2.12132431868303e-43	1.54	1.8321252431434e-06	1.026	0.987884727267834	1.853	4.70392648620603e-11	0.862	0.260308261904681
NM_001077494	NFKB2	0.931	0.819164885548246	2.907	1.82201158804429e-13	4.865	6.93275498551468e-29	1.064	0.781818315808812	0.887	0.656261826818444	1.224	0.266107518627777	0.846	0.410240864758838	3.122	2.18149138835314e-16	5.224	7.23142306223579e-34	1.143	0.460465873214606	0.952	0.985870940202838	1.314	0.130016450768087	0.909	0.697277315527634
NM_001077710	FAM110C	1.131	0.642507049480037	2.39	6.10853605522449e-10	2.146	8.41393229592026e-08	2.232	5.84455284507954e-08	0.897	0.692338889512152	1.811	6.24180125226414e-05	1.096	0.677886651398214	2.113	3.85971889177553e-08	1.897	4.76158228484974e-06	1.974	2.52243660465131e-07	0.793	0.936160664335583	1.601	0.00195441548308989	0.969	0.912441875361847
NM_001080391	SP100	0.716	0.156486511347934	2.563	2.37669064625152e-09	1.549	0.0112385167078835	2.151	6.21586968459702e-06	0.672	0.0874286163635732	1.539	0.0143396355382056	0.82	0.364729942339638	3.581	6.28409524701015e-17	2.165	1.79743649965195e-06	3.004	1.2700558838666e-13	0.939	0.985383860635837	2.15	4.5076140457847e-06	1.146	0.604283070297175
NM_001080424	KDM6B	1.14	0.42512081126613	2.685	4.0185020906289e-25	1.807	2.65597797595498e-09	2.881	1.26588722531992e-26	1.221	0.179971201177177	1.627	2.15994664890702e-06	1.618	5.53338637946171e-06	2.354	1.26878824507697e-20	1.585	2.63371236985764e-06	2.527	2.9643686298792e-26	1.071	0.977760429453497	1.427	0.000722627767026209	1.419	0.00199238552526037
NM_001080470	ZNF697	1.187	0.531938415370401	1.978	1.75705857620149e-05	2.945	3.33274943027864e-13	1.205	0.368556280951214	0.882	0.687778370099795	1.445	0.0371622723206691	1.093	0.720651269556012	1.666	0.000998939711993481	2.48	2.74260946775097e-10	1.015	0.949079812711886	0.743	0.910601719616541	1.217	0.341517823312292	0.92	0.764207953259587
NM_001080477	TENM3	8.046	5.84702340430726e-05	20.176	7.79741657492363e-12	22.368	1.10525869802996e-12	4.867	0.00155687793983141	8.051	7.9202187979475e-05	9.26	1.70933500515244e-06	7.856	2.32371028872681e-05	2.508	0.000726400678441433	2.78	0.000166472784729219	0.605	0.122338833655959	1.001	NA	1.151	0.755327444303967	0.976	0.970844776369643
NM_001080493	ZNF823	1.278	0.376474380159035	2.477	1.09015583338699e-07	2.221	4.02257067479395e-06	2.071	7.03360549023813e-05	1.446	0.140407064145935	1.633	0.00929359138844676	1.315	0.216747815648158	1.938	6.37513841443751e-05	1.738	0.00133468921642739	1.62	0.00382223846437321	1.131	0.977760429453497	1.278	0.262975462129239	1.029	0.934197607936911
NM_001081004	COMMD5	1.022	0.96602374753097	1.886	0.00230025232323847	1.738	0.00907196209173734	1.591	0.0437342951034359	1.234	0.540910167311593	1.958	0.00120181031058032	1.208	0.505098935539644	1.845	0.00242495380144878	1.7	0.0119063421517163	1.556	0.0296375366199322	1.207	0.977760429453497	1.915	0.00204596092599234	1.182	0.599667896448999
NM_001089	ABCA3	0.958	0.92627341171881	2.344	8.61071361609201e-06	2.259	2.34643720717487e-05	1.455	0.102593090745043	1.141	0.716698702325408	2.01	0.000460776319458987	1.123	0.689562940968349	2.446	1.01054699286462e-06	2.358	4.33389305852927e-06	1.518	0.0340219409845563	1.19	0.977760429453497	2.097	0.000163881501146596	1.171	0.594167423947807
NM_001098520	HTATIP2	1.315	0.155763944550449	2.069	4.45546579829854e-08	2.005	1.76036148695665e-07	1.153	0.429774070870632	1.5	0.022287797780315	1.309	0.0826186867456326	1.276	0.14440928806355	1.573	0.000530471331189811	1.525	0.00168830015446986	0.877	0.408858019116409	1.14	0.977760429453497	0.996	0.986412797857468	0.97	0.909444903608751
NM_001102421	ZFAND5	0.999	0.997488017655017	1.544	0.00167505249426665	1.622	0.000422276170837772	1.221	0.233252112451795	0.946	0.84303409556697	1.159	0.375539154064176	1.131	0.509039854009721	1.545	0.00096520134259793	1.623	0.000278814340256507	1.222	0.168233071191131	0.947	0.984956432958145	1.16	0.40337422050749	1.132	0.533772830956188
NM_001105556	THEMIS2	0.965	0.931932840246421	1.838	0.000456174670500618	1.559	0.0145757110897883	0.81	0.355217409197947	0.838	0.556767273750744	1.132	0.587300133323849	1.451	0.062988946762582	1.905	0.000129386145026395	1.615	0.0074151297974874	0.84	0.406939786176688	0.869	0.977760429453497	1.173	0.509671405906155	1.503	0.051203241750597
NM_001114185	MVK	1.036	0.892724437973407	2.016	7.04188171873078e-10	1.668	1.29548425775463e-05	0.995	0.983074334721611	1.122	0.565457144271743	1.421	0.00494595729257544	1.295	0.0606849234152917	1.946	1.44872891533123e-09	1.61	3.70813309567158e-05	0.961	0.804018837635832	1.084	0.977760429453497	1.372	0.0142091941858439	1.25	0.135623398895484
NM_001123066	MAPT	1.26	0.444378021001565	2.71	1.39234661174513e-08	3.592	3.68780207773796e-14	0.732	0.200366294649753	1	0.999499812788057	2.348	2.26848115637746e-06	1.943	0.000621977773847192	2.15	7.20945801164433e-06	2.85	1.79798351834065e-10	0.581	0.00492436193314688	0.793	0.963686028564636	1.862	0.000730940403018189	1.542	0.0437224753839451
NM_001126063	KHDC1L	1.315	0.445680011443317	5.675	3.33779527080189e-18	3.313	8.57140195789781e-09	2.045	0.00241120065154756	1.422	0.297191300156231	2.803	1.62871759936943e-06	1.319	0.340404761004752	4.315	8.21244284195917e-15	2.519	4.32144654263015e-06	1.555	0.0403749751117465	1.082	0.985383860635837	2.131	0.000421655446138436	1.003	0.994166779014375
NM_001127197	ELF4	0.698	0.158513340168703	2.574	5.24145074814813e-08	2.27	3.38770460105777e-06	0.917	0.740836426847429	1.022	0.961376337543969	1.141	0.573897479979167	1.037	0.90253978607708	3.686	3.98963859800824e-15	3.251	2.62608915233631e-12	1.313	0.165444644290833	1.463	0.764498218547164	1.634	0.0133668800848683	1.485	0.0769847377193665
NM_001128219	VGLL4	1.156	0.571841176736748	2.093	4.33686163196647e-07	2.374	1.99528197247176e-09	3.042	5.21667289824234e-14	1.08	0.795335827584197	2.337	6.66594009891076e-09	1.693	0.00102231928177853	1.811	2.87003250471951e-05	2.054	3.32560522614432e-07	2.632	1.58440947165455e-13	0.935	0.983394574876845	2.022	1.44756321194411e-06	1.465	0.0291254482246739
NM_001128303	LACC1	1.609	0.287691997361147	4.448	8.62937818156491e-08	4.298	1.74957711475462e-07	1.904	0.0570343547291651	2.104	0.0562931793159584	2.044	0.0265109529383285	2.327	0.00914826524630185	2.764	7.58657365335446e-05	2.671	0.000175816929348164	1.183	0.623893092435354	1.307	NA	1.27	0.533720781587364	1.446	0.32388782044996
NM_001128932	CYP4F11	0.784	0.205453773649175	2.187	1.09849434251128e-09	4.7	1.57895776168615e-36	0.528	6.32980349770108e-06	0.719	0.071438810962974	1.024	0.908306395746884	0.641	0.00254087794133776	2.791	6.28409524701015e-17	5.999	1.66791304200284e-51	0.673	0.00303850534427384	0.917	0.977760429453497	1.306	0.0907439900218639	0.818	0.269695723571188
NM_001129742	CALHM3	0.904	0.91264722006351	2.866	0.0048433871213247	6.792	7.08651746389779e-09	2.03	0.0949916639705655	0.493	0.34306026210362	4.966	3.38214206484581e-06	1.156	0.816537507882402	3.171	0.00151648605509156	7.516	7.85398083436667e-10	2.247	0.0256522172029887	0.545	NA	5.495	1.00590700692502e-06	1.279	0.704848325432226
NM_001130020	ATP6V0A1	1.039	0.880534328809162	2.09	2.76171765329566e-11	2.285	4.86704206568399e-14	1.258	0.0920330300134454	1.093	0.668650753352533	1.757	9.60148536538064e-07	1.77	1.30608073853166e-06	2.011	5.56258564941574e-11	2.199	1.38570759961718e-13	1.21	0.117682694668507	1.052	0.983394574876845	1.69	4.36150943489356e-06	1.704	9.39366665648884e-06
NM_001134870	PPP1R18	1.428	0.0515540583085971	2.254	2.46549849766146e-09	2.395	1.12335561760667e-10	2.408	5.78738999457991e-10	1.44	0.052258960939087	1.716	0.000185718625964774	1.723	0.000280644826277779	1.578	0.000748570486574916	1.677	0.000147403217853809	1.686	5.41910096639891e-05	1.008	0.998725127173059	1.201	0.300046573859686	1.207	0.320476070094637
NM_001135919	SLC46A3	1.873	0.0652728191785642	4.111	4.58813843518278e-09	3.012	1.09084944970569e-05	2.934	3.14341031152338e-05	2.444	0.00412267088693904	4.608	1.61829659886597e-10	5.241	4.30707487894459e-12	2.195	0.000223860045344068	1.608	0.0467007898476296	1.567	0.043713030161911	1.305	NA	2.461	2.86424704581107e-05	2.799	2.83576382714504e-06
NM_001136265	IFFO2	0.929	0.791297594983821	2.102	2.15244862350373e-08	3.122	7.66919613181432e-19	1.402	0.0296094809156356	0.721	0.084625025441814	1.781	2.90966332976287e-05	1.072	0.739825657410121	2.263	1.26705753749933e-10	3.359	1.73641437350811e-22	1.509	0.00188312094605431	0.776	0.893633040359136	1.917	1.53572147609269e-06	1.154	0.470828531105182
NM_001136485	C11orf86	1.535	0.694975917210372	4.47	0.00712469389412151	10.185	4.6898728831021e-06	1.068	0.946444441616129	0.661	NA	2.762	0.100819573148918	1.987	0.346297262301132	2.912	0.0335574987630994	6.636	2.78560966685319e-05	0.696	0.605799416705759	0.431	NA	1.799	0.37315342956632	1.295	0.772394874441624
NM_001139457	BCAP31	1.082	0.821137057562007	2.009	2.10988920757737e-05	2.069	7.64134419216998e-06	1.957	9.19143742612747e-05	0.976	0.954264311387693	2.35	1.15243962454749e-07	1.33	0.159520081958627	1.857	0.000102684108860774	1.913	5.24130262818407e-05	1.809	0.000109630645437747	0.903	0.977886072656596	2.172	1.3722082520261e-06	1.229	0.373674517523761
NM_001144825	RUNDC3A	0.858	0.848527350268479	4.697	1.05383860841031e-06	2.705	0.00376768642725094	3.458	0.000309109234496398	0.978	0.979828723799089	2.344	0.0177315540228277	1.508	0.360225969189298	5.476	1.27913094065327e-07	3.154	0.00106957343884851	4.031	1.77391940057169e-05	1.14	NA	2.733	0.00791134078351237	1.758	0.241506677182773
NM_001145098	SKIL	1.257	0.335895544817612	3.106	8.86903588455122e-15	2.918	2.80984324227956e-13	0.896	0.615231295174482	1.281	0.291594336522103	1.476	0.0205502014997479	1.401	0.0627456438418845	2.472	1.69324534684584e-10	2.322	4.71128957798929e-09	0.713	0.0344095404394335	1.02	0.995619203021898	1.174	0.432261481930315	1.115	0.654045908125982
NM_001146069	MFSD10	0.835	0.330097899967629	1.951	8.77444801436531e-09	1.684	1.19984623313257e-05	1.281	0.0785306075239871	0.894	0.589792255960221	1.274	0.0716270823971714	0.854	0.311575906342957	2.335	2.24138963190452e-14	2.016	6.7952416420406e-10	1.533	0.000192907998103868	1.07	0.978881489488413	1.525	0.00075585627195619	1.023	0.924983611883897
NM_001159	AOX1	1.96	NA	19.583	0.00128487380753358	21.419	0.000878630206000354	6.232	0.0880317035863325	0.703	NA	5.442	0.116905165405502	2.655	0.476802796782403	9.992	0.00175717881206252	10.929	0.0013348298641333	3.18	0.154536188129976	0.358	NA	2.777	0.322048341544436	1.355	NA
NM_001161661	WWC1	0.943	0.825141062017467	1.522	0.00146277725869955	1.655	0.000104918226746585	0.989	0.960016791898429	1.027	0.928733449402975	1.15	0.378650255890228	0.979	0.925484818980397	1.614	0.0001220251548502	1.756	6.48300615834447e-06	1.049	0.779494400149283	1.089	0.977760429453497	1.22	0.211900827459581	1.039	0.875953731583657
NM_001162505	TMEM189	1.167	0.313231239267987	2.423	3.39519667627569e-20	2.568	7.5415826990306e-23	2.087	6.2007664007559e-13	1.133	0.445903014395153	1.874	3.20043682147145e-10	1.319	0.0156588959562258	2.076	4.53128567750275e-15	2.201	2.82252698910919e-17	1.788	2.23453238339706e-10	0.971	0.987884727267834	1.606	2.53694570852889e-06	1.13	0.388773700591085
NM_001164440	ANKRD33B	1.256	0.422655750400371	2.562	3.63681751039122e-08	3.054	2.22411041655276e-11	1.326	0.196285638621306	0.886	0.729068761106784	1.406	0.0916886685341202	0.905	0.7189606976689	2.039	1.64596109386905e-05	2.431	4.34670238335439e-08	1.055	0.820018872336709	0.705	0.867554063128564	1.119	0.669838683024767	0.72	0.157951204059043
NM_001165252	KRTAP2-3	3.91	3.71593344332096e-12	27.558	5.0515993782753e-83	50.319	2.37973115229111e-116	9.768	1.18311705864931e-35	3.679	2.63182356971996e-10	8.509	1.60262851061098e-33	8.306	1.46490870981518e-32	7.048	3.04985104768996e-34	12.868	7.9392219917655e-59	2.498	1.73573935779843e-08	0.941	0.985870940202838	2.176	1.29606437706541e-05	2.124	7.80231004209382e-05
NM_001166	BIRC2	1.433	0.117976007169505	3.332	6.61052673966643e-14	2.859	9.820059694648e-11	1.53	0.0262442553098058	1.037	0.927829706914285	1.576	0.0119711638403289	1.464	0.0521595967505629	2.324	7.1081662788246e-08	1.995	2.06864004798077e-05	1.067	0.767319300100846	0.723	0.867554063128564	1.1	0.707297593663559	1.021	0.949923696122655
NM_001166108	PALLD	0.922	0.93040643027692	4.654	1.1195819183846e-05	2.915	0.00403842486417908	1.334	0.574159511958096	0.909	0.914971636750943	1.102	0.862028488973768	1.221	0.728327569003037	5.046	2.25333524718995e-06	3.16	0.00181250613540478	1.446	0.400799273026351	0.985	NA	1.195	0.77120324103778	1.323	0.642800074791003
NM_001166208	SYNPO	0.527	NA	4.656	0.0152958481432577	5.385	0.00682846416789736	0.452	0.431088124620096	0.5	NA	0.533	0.515192889816646	0.203	0.153095911770758	8.843	0.00280666229369436	10.228	0.00157033684077238	0.859	0.902655636816463	0.95	NA	1.012	0.994245830101286	0.385	NA
NM_001167	XIAP	0.972	0.932447343220567	1.655	0.000438836508472036	2.339	2.80855748565222e-10	1.254	0.191815957877769	0.902	0.699038715234344	1.31	0.0911096686070523	1.282	0.14830989992314	1.703	0.000113570082474027	2.408	2.34810849056686e-11	1.29	0.0873178307578259	0.929	0.982627471705355	1.348	0.0701090147881599	1.319	0.122037435113595
NM_001168280	WWTR1	0.627	0.00134409253695861	3.014	1.70555807102771e-21	2.366	2.5729423927972e-13	2.179	4.38018276480586e-10	0.601	0.000727779446802625	2.059	2.43429208079481e-09	0.811	0.167178876110278	4.809	9.0505793598069e-46	3.775	1.07660052518434e-32	3.477	1.35731564831176e-30	0.959	0.985870940202838	3.286	1.5952966533916e-25	1.295	0.0929127203776855
NM_001170794	BACH2	0.67	0.372201711083846	2.109	0.00486034875188808	2.425	0.000530366297249839	0.392	0.00547397354958141	0.577	0.209608415972611	1.007	0.987857331778704	0.547	0.0794551588820534	3.148	2.29537976014531e-05	3.62	1.545336789038e-06	0.585	0.116097606729411	0.862	NA	1.502	0.275910259039463	0.817	0.693433097863796
NM_001171167	CAMTA2	0.905	0.74990120646904	1.628	0.00333960456885963	1.722	0.00095898440898946	1.51	0.0236058437268163	0.854	0.566563119333594	1.253	0.23903571861414	0.924	0.749026363313929	1.8	0.000169937876490733	1.903	4.54406667605526e-05	1.669	0.000942444886182302	0.944	0.985383860635837	1.385	0.0830998393065087	1.021	0.949451680527166
NM_001172702	SLC38A6	1.129	0.764720150450384	3.048	1.32410830963122e-09	1.746	0.00664104984597867	1.458	0.10767155757734	1.166	0.673645227067699	1.345	0.209327795873659	1.377	0.191420614275554	2.7	3.19112839976332e-08	1.547	0.0385910636690015	1.291	0.254795111396116	1.033	NA	1.191	0.530560114715904	1.22	0.494465876768706
NM_001177355	MSLN	1.004	0.990919923783001	2.322	1.21352440396352e-12	2.16	1.13382610772532e-10	2.291	2.7844128518449e-11	0.789	0.193520114224809	1.702	2.20315055903184e-05	1.11	0.548857902479932	2.314	1.87832560255818e-13	2.152	3.55562510463637e-11	2.283	6.51247735378829e-14	0.786	0.867554063128564	1.696	2.06064168194954e-05	1.107	0.593948356975551
NM_001177519	MICA	1.78	7.99296012827097e-06	2.806	4.68211802615603e-21	3.724	3.19548860130135e-34	1.547	0.000472205213955464	1.624	0.000554077145093644	2.711	2.84417243087864e-19	2.004	2.72594528146655e-09	1.576	3.12619871287998e-05	2.092	3.09337854872396e-12	0.869	0.274111298930549	0.912	0.977760429453497	1.523	0.000302311361150194	1.125	0.472990267082091
NM_001184866	FCRLA	2.011	NA	20.94	0.0108020008089186	44.318	0.000876264485636019	0.891	0.95928905521238	2.267	NA	0.996	NA	1.528	NA	10.412	0.0418806474562372	22.037	0.00545525003233437	0.443	0.629054034036271	1.127	NA	0.495	NA	0.76	NA
NM_001184940	FAM219A	1.088	0.890513260391378	3.214	6.17841246448404e-06	2.407	0.0011535815875371	1.217	0.602212764550975	1.153	0.800713642905459	1.884	0.0299768324132675	1.478	0.252397697291463	2.953	1.38183515346801e-05	2.212	0.00294048229212172	1.118	0.752704772960223	1.059	NA	1.731	0.076355743219933	1.358	0.426331186943115
NM_001185060	AQP1	1.018	0.981291020691263	6.003	1.10116948211368e-13	6.77	1.05768334015975e-15	2.715	0.000250219895276417	1.146	0.81069967372641	2.35	0.00179264367588728	0.989	0.983119679782659	5.897	1.61541228464267e-14	6.65	1.63202880225306e-16	2.667	3.20355407364563e-05	1.125	0.983394574876845	2.308	0.00228141260512704	0.972	0.962277939362074
NM_001188	BAK1	1.516	0.00584360142474867	3.905	5.62032566821476e-33	3.01	1.28559726570891e-21	3.846	1.14248356565568e-29	1.943	2.13780365924651e-06	2.559	1.81268892739006e-15	1.677	7.02404270056108e-05	2.576	4.4193816722269e-18	1.986	1.13289600822383e-09	2.538	7.39866080407213e-19	1.282	0.780919000180709	1.688	1.21521066678062e-05	1.107	0.580463224486697
NM_001190456	CORO2B	0.845	0.800839918305778	6.034	4.81804851561176e-11	4.402	1.23898704111295e-07	1.29	0.536111473431904	0.919	0.907448354231295	3.036	0.000184785841068306	1.589	0.21888330840047	7.142	9.19367166224981e-13	5.21	5.94526578098139e-09	1.527	0.218785140351248	1.087	NA	3.594	2.87754791359094e-05	1.881	0.111347059379245
NM_001191061	SLC25A22	1.35	0.0737549510129038	2.628	1.11798131718758e-15	2.314	5.72228732867845e-12	1.642	0.000241872410103099	1.261	0.212526577207412	1.405	0.0127842374501438	1.498	0.00370187465522036	1.946	1.59060930953942e-08	1.713	1.00577055025971e-05	1.216	0.147131943478694	0.933	0.978881489488413	1.04	0.84852341939239	1.109	0.589458075520409
NM_001193304	TMEM127	1.162	0.399167860118785	2.181	9.3010690760354e-13	2.205	4.13239323394946e-13	2.051	4.97556854202635e-10	1.086	0.692779483274433	1.697	3.94835597025813e-06	1.611	7.28899651813276e-05	1.876	2.87398238412789e-09	1.897	2.06487699031866e-09	1.764	4.1361399773902e-08	0.934	0.977886072656596	1.46	0.00137069150522912	1.385	0.0131112687742386
NM_001194	HCN2	0.682	0.278728812599315	2.229	0.000190637743169503	1.687	0.0231458934745245	0.97	0.933927704369516	0.465	0.0232340666464638	1.073	0.826259199620232	0.635	0.110308492962253	3.267	5.47081058736795e-08	2.473	8.30559433082343e-05	1.422	0.171615267581607	0.681	NA	1.572	0.114956939217376	0.931	0.882089531373411
NM_001195328	RAB9A	1.056	0.909694770960284	1.756	0.00809822594757968	1.808	0.00478189352382817	1.429	0.143388626374215	1.148	0.721762255088537	1.255	0.368575817619128	0.756	0.310154126374297	1.663	0.014285719929837	1.713	0.0104893658267823	1.354	0.173467448625111	1.088	0.985383860635837	1.189	0.549847360296611	0.716	0.247500819163041
NM_001197	BIK	1.122	0.712912670819865	3.127	4.10447629051383e-13	2.158	2.44478795519963e-06	2.729	1.69358955963924e-09	1.068	0.850972764429928	1.086	0.717906197239181	1.184	0.45717413865666	2.786	1.30310379013348e-11	1.923	4.72170234056774e-05	2.432	1.69668564913551e-09	0.951	0.987884727267834	0.968	0.909516686580498	1.055	0.864588838631285
NM_001198805	MSANTD3	1.311	0.123937026352027	2.686	3.8072812045898e-16	2.901	9.23415060115952e-19	1.506	0.0035195479300979	1.384	0.0578294494403798	1.349	0.033486398173998	1.347	0.0449851966003468	2.048	1.21454704918877e-09	2.212	1.71457320642837e-11	1.148	0.34232032613468	1.055	0.983394574876845	1.029	0.895006325937689	1.028	0.912832279803588
NM_001199209	CYP4F3	1.371	0.384178091105555	18.51	8.56899873709535e-47	5.571	4.53799571204526e-16	2.066	0.00337726041312828	1.26	0.558077070384122	1.542	0.0984016434751668	2.629	4.51704459788281e-05	13.504	4.84690273225867e-42	4.065	4.00880108661904e-12	1.507	0.0756495804319335	0.919	0.985383860635837	1.125	0.735454544750527	1.918	0.0101962294978548
NM_001200029	HYAL3	0.976	0.970842420408404	7.234	4.53269665796784e-20	3.053	1.39249464307711e-06	2.658	7.01629746921041e-05	1.167	0.744380752883587	1.737	0.0364884130566432	2.048	0.0061628470298149	7.411	1.41540576012008e-21	3.127	4.80056255144548e-07	2.723	3.85967882306317e-06	1.196	0.977760429453497	1.779	0.0349395766373888	2.098	0.00675317815730402
NM_001204450	CCPG1	1.446	0.46521261518668	2.66	0.0014678070572545	3.185	8.76604412359231e-05	2.547	0.00351146660996511	1.29	0.651317982879303	3.285	5.98584554957016e-05	2.266	0.0141547291657763	1.839	0.0368165755508521	2.203	0.0050359532669425	1.762	0.0462606413625301	0.892	NA	2.272	0.00476552443023778	1.567	0.22308772541916
NM_001204897	TM4SF19	2.246	0.126208522813158	18.36	3.37209820341718e-18	24.47	4.53778201628822e-22	2.54	0.0283095727817532	3.355	0.00890962050396404	6.581	1.6775767772526e-07	4.452	0.000120006548448256	8.175	4.73389914770846e-15	10.896	2.10179225069398e-19	1.131	0.769582375238722	1.494	NA	2.93	0.000569782430640151	1.982	0.0700016105928982
NM_001206484	ATF3	1.338	0.33086028983279	6.878	4.51973805806565e-26	4.304	4.16152103348796e-15	0.86	0.578813906330516	1.191	0.610724007403344	0.483	0.000560883062268917	0.92	0.79162445411706	5.14	1.49404907498057e-20	3.216	1.28098676328599e-10	0.642	0.0271419548324455	0.89	0.977886072656596	0.361	3.73729285978312e-07	0.688	0.133511490498925
NM_001233	CAV2	0.902	0.54736960134189	2.09	3.76287281068856e-14	1.62	1.70634467730238e-06	1.463	0.000506156666393129	0.942	0.760038114955262	1.359	0.00446868762340825	1.264	0.0473469438604466	2.317	1.53605436829885e-19	1.796	1.02805454263318e-09	1.621	2.44701690000623e-07	1.044	0.983394574876845	1.506	6.96433989291974e-05	1.401	0.00329850863686463
NM_001242532	MFSD11	1.086	0.766516747643334	2.137	1.49027267392713e-08	1.756	4.88017972989661e-05	1.669	0.000480584629475605	1.123	0.642009997681129	1.561	0.00216498984663031	1.3	0.117352736040307	1.967	1.99350031567349e-07	1.616	0.0004915770627117	1.536	0.00113215879404255	1.034	0.992059490760995	1.437	0.0171012518633606	1.196	0.352207466772777
NM_001251	CD68	1.231	0.53303989564785	9.331	5.07098588036954e-37	21.953	4.57154956611998e-72	1.014	0.967299256191786	1.085	0.845554812358796	3.547	1.12958764378455e-11	1.399	0.164490266256081	7.581	1.91666991230842e-33	17.837	5.61785251524357e-69	0.824	0.399325640865699	0.882	0.977760429453497	2.882	8.94092982798195e-09	1.136	0.684130385301058
NM_001288	CLIC1	0.99	0.975391103650388	1.83	2.64511228533193e-07	2.339	1.35849495439935e-13	1.134	0.422758239970274	1.211	0.290120553155959	1.606	0.0001115526396217	1.208	0.204283036584128	1.848	4.42148547789787e-08	2.361	8.54745668118095e-15	1.145	0.31894582107982	1.223	0.930854165343204	1.621	6.24687178732081e-05	1.219	0.202605407511845
NM_001300	KLF6	1.102	0.675352236378564	4.19	1.04473871902412e-33	4.948	3.89027879632891e-42	1.205	0.239733587680971	1.017	0.956458722440537	1.443	0.00684858231116353	1.106	0.581684774332591	3.801	1.39516796974472e-31	4.489	5.81126247745882e-40	1.093	0.571296212335817	0.923	0.977760429453497	1.309	0.0663367058600912	1.003	0.991121014368431
NM_001305	CLDN4	0.942	0.830874490996728	2.376	3.723052919738e-11	2.143	8.37815140797381e-09	1.321	0.081788838526672	0.895	0.643355875089841	1.492	0.00547655972157388	1.183	0.342311993789925	2.523	1.26565120984651e-13	2.276	9.92193090930399e-11	1.403	0.0123323972277267	0.95	0.985383860635837	1.585	0.00106812654040006	1.256	0.194973677391877
NM_001369	DNAH5	0.708	0.701636578728602	5.192	2.36396850918291e-05	3.072	0.007438451865624	1.792	0.255135923206225	0.217	NA	0.925	0.910461174589569	0.953	0.951011098759299	7.335	1.759479075179e-06	4.34	0.00108191413758606	2.532	0.048289673676407	0.306	NA	1.307	0.730002926046117	1.346	0.712836913254802
NM_001423	EMP1	1.188	0.403756625372699	7.514	1.10992416385931e-63	2.631	9.3022747688969e-15	2.51	2.49936522336837e-12	0.896	0.64008652295686	1.561	0.00113235313606026	1.228	0.20941805138451	6.324	9.7916063011565e-58	2.214	7.23387030217063e-11	2.113	1.83830839363261e-10	0.754	0.760826808652003	1.314	0.0707934249702368	1.034	0.894335483837951
NM_001425	EMP3	1.261	0.204971128972598	2.661	1.1334516314908e-15	2.397	1.2532145838381e-12	1.908	1.17568657589465e-06	1.368	0.0713438278511506	1.733	2.36936763464665e-05	1.212	0.231280026265769	2.109	3.36023530555536e-10	1.901	1.33144833506842e-07	1.513	0.00074227249308714	1.084	0.977760429453497	1.374	0.024867215501878	0.961	0.869695101425527
NM_001457	FLNB	1.139	0.580532375827182	2.038	1.29296885644119e-07	2.34	1.83898104538153e-10	1.435	0.0203503956688307	1.069	0.808747675296111	1.304	0.0886009919895243	0.879	0.500057415203538	1.789	9.01765314492938e-06	2.054	3.45915955706667e-08	1.26	0.113604304778304	0.939	0.983394574876845	1.144	0.466643817562981	0.772	0.137233308592951
NM_001478	B4GALNT1	1.095	0.744556593136782	1.978	1.05902042999669e-06	1.829	1.96123065677186e-05	0.623	0.00367240181897572	0.946	0.855802382360421	0.971	0.892763424813046	1.291	0.14070779092126	1.805	1.49166314921576e-05	1.67	0.000277123967755167	0.568	6.47964550466472e-05	0.864	0.977760429453497	0.887	0.556129023630904	1.178	0.420169731812574
NM_001493	GDI1	0.962	0.848216973585744	1.564	1.99656837955872e-06	1.557	2.81052265354041e-06	1.506	4.56004221727869e-05	1.068	0.709657470321676	1.382	0.0011075624774966	1.173	0.172635028160702	1.626	5.88457874355355e-08	1.619	1.15248701801335e-07	1.566	3.10383490809575e-07	1.11	0.966126021375904	1.437	0.000188441990283955	1.219	0.0926994911885845
NM_001497	B4GALT1	0.977	0.943269030864628	1.965	3.05772836465242e-07	1.852	3.71131983096164e-06	0.836	0.29811269702579	0.709	0.0638082858642961	1.142	0.432366435154623	1.245	0.188243794509115	2.01	3.76940073770714e-08	1.895	8.02262557587295e-07	0.855	0.313545387002974	0.725	0.662981025172678	1.169	0.382853441958422	1.274	0.161963140174219
NM_001498	GCLC	0.796	0.295908706467559	3.416	2.39619550175776e-19	2.688	9.97152842483454e-13	0.839	0.346295648231744	0.876	0.597681391542845	0.805	0.205364326287966	0.922	0.71233087029427	4.289	1.15568850623525e-28	3.375	6.14114034884243e-20	1.053	0.789006401724533	1.1	0.977760429453497	1.01	0.968644463574561	1.158	0.487093204292316
NM_001511	CXCL1	3.801	0.000489151612197247	19.406	2.63739265686529e-23	8.291	8.7451987091997e-12	3.593	0.000227133855063635	2.996	0.00893863382952373	4.791	1.88746016476612e-06	4.755	3.96536125082904e-06	5.105	3.90236223495535e-13	2.181	0.00198396268871978	0.945	0.878588139870257	0.788	NA	1.26	0.512634900402289	1.251	0.562517738975895
NM_001554	CYR61	1.739	0.015866478306968	3.823	2.08644846439926e-14	4.396	1.97545070618531e-17	1.018	0.954920807555348	2.066	0.0011717606495044	1.682	0.00839987188079267	1.954	0.000722571103744952	2.199	5.10940276932484e-06	2.528	7.69616158053126e-08	0.585	0.00285942166029292	1.188	0.977760429453497	0.967	0.915556449965829	1.124	0.691417038358067
NM_001561	TNFRSF9	7.076	0.0167472162167015	290.462	3.32838054160125e-21	295.314	2.87937085872549e-21	5.352	0.0221643972693283	4.883	0.0764540611923617	7.479	0.00407417455802724	5.252	0.0309706375289929	41.05	5.29686057757805e-28	41.736	3.55119592031539e-28	0.756	0.59667653386092	0.69	0.977760429453497	1.057	0.939095610079381	0.742	0.667151587734641
NM_001562	IL18	0.809	0.352623712095469	3.448	1.60912060470762e-18	2.227	3.87266819394534e-08	1.083	0.71086469565692	0.723	0.118338147349789	1.236	0.229905347862608	1.287	0.167017024415178	4.262	5.14813105651552e-27	2.752	2.56887094492884e-13	1.338	0.058790485713273	0.893	0.977760429453497	1.528	0.00801010636155249	1.59	0.00623013009674207
NM_001570	IRAK2	0.772	0.652818340597827	5.384	4.9534798907923e-10	7.85	5.23452080537034e-15	1.884	0.0581737662804383	1.003	0.996912175354253	1.847	0.0586306061896431	0.764	0.544388874710617	6.971	8.62048884513243e-13	10.165	3.80112792095389e-18	2.439	0.00192640609729317	1.299	NA	2.392	0.00801010636155249	0.99	0.987792541693106
NM_001572	IRF7	1.405	0.232518234477901	4.096	2.35787078620131e-14	2.606	5.79764490572949e-07	1.881	0.00298559310573148	1.265	0.461832168557076	1.629	0.0216668693819251	2.212	0.000112962258346859	2.915	1.94340446700447e-09	1.854	0.00132478127017099	1.339	0.158160168304329	0.9	0.978881489488413	1.159	0.590767267818991	1.574	0.0490732635170061
NM_001660	ARF4	1.029	0.932168739349503	1.854	1.09545651536256e-05	2.137	4.18638909142077e-08	1.348	0.0715820589766913	0.911	0.724136443821647	1.5	0.00715433914202075	1.535	0.00616799043365453	1.802	1.21758055971589e-05	2.077	5.00745722709885e-08	1.31	0.0655290933013564	0.885	0.977760429453497	1.458	0.0141587062201322	1.492	0.0147542960804883
NM_001670	ARVCF	1.028	0.936381339078575	2.057	1.02253416644153e-07	1.547	0.00251447214871276	2.855	1.1803116153227e-14	1.19	0.44322391249969	1.16	0.397320822675229	0.896	0.592324939894391	2.002	1.10691251834131e-07	1.505	0.00407436689279554	2.779	2.18240576286429e-17	1.158	0.976035575660642	1.128	0.536579289445268	0.872	0.518254663094234
NM_001710	CFB	1.61	NA	11.556	0.0126893234899296	14.864	0.00522239692275965	8.253	0.0469297398046152	0.317	NA	3.203	0.333903955500099	2.921	0.417851941268106	7.178	0.0145223317047139	9.232	0.00586033349216442	5.126	0.0460029014418894	0.197	NA	1.989	NA	1.814	NA
NM_001730	KLF5	0.761	0.201286725918846	1.979	3.22178473719568e-06	1.837	4.32949181812153e-05	1.086	0.699207101770644	0.754	0.191215981541762	0.903	0.603450554910678	0.495	7.09699634266899e-06	2.599	4.45225480494228e-12	2.413	3.2750334637507e-10	1.426	0.0180302695101103	0.99	0.998725127173059	1.186	0.386474210139682	0.65	0.0143906211269787
NM_001731	BTG1	1.007	0.986793485812742	1.543	0.012223609007742	1.541	0.0131328116119504	0.918	0.719147038274082	0.9	0.737478535130922	1.035	0.888033299546266	0.909	0.699949817480094	1.532	0.00987700409876055	1.53	0.0128531752389146	0.911	0.658661626404631	0.893	0.977760429453497	1.028	0.92611091611961	0.902	0.700771702494391
NM_001779	CD58	0.888	0.700978666368013	1.8	0.000334924579656175	2.154	1.34788877237025e-06	0.97	0.907526103105656	0.794	0.379694448607139	1.579	0.00808701214952001	0.936	0.800881886229012	2.027	6.64648918706264e-06	2.425	9.23024497892917e-09	1.092	0.678366551665976	0.894	0.977760429453497	1.778	0.000689013995085625	1.054	0.868173336095967
NM_001785	CDA	0.742	0.170409979139592	3.904	3.94991314762435e-21	2.875	6.36937339197628e-13	1.668	0.00222056265770499	0.654	0.0382379861982038	1.505	0.013218218675307	0.982	0.945769390762286	5.26	4.235419081766e-33	3.874	6.27393829252808e-22	2.247	7.79665740594339e-09	0.881	0.977760429453497	2.028	4.19989142617711e-06	1.322	0.157206014622272
NM_001848	COL6A1	1.012	0.958860654649913	1.632	1.56051094222354e-07	2.062	1.28248280630224e-15	2.218	3.10067910566402e-17	1.032	0.876063176691044	2.053	4.05269232649119e-15	1.175	0.168453670494191	1.613	9.87800742122396e-08	2.038	4.54206638847185e-16	2.192	5.69018713621388e-21	1.02	0.992861809747231	2.03	2.22926944416577e-15	1.161	0.236397801673586
NM_001909	CTSD	1.014	0.962281344483802	2.124	2.56622250191242e-10	2.381	2.0020950937336e-13	1.284	0.084772038561802	0.987	0.964728108052876	1.64	8.36899928261796e-05	1.152	0.383721014628276	2.094	9.62366683988708e-11	2.347	7.84038432551061e-14	1.267	0.0644645495980905	0.973	0.992267151999805	1.617	0.000116938665048683	1.136	0.472059192127923
NM_001945	HBEGF	1.35	0.257864416626208	3.014	1.59494413418918e-10	3.818	2.6099321541215e-15	1.512	0.0462684062509741	1.127	0.726035529566597	2.298	3.67650813713601e-06	1.093	0.748281361022256	2.232	1.60694386971623e-06	2.828	3.09181511860808e-10	1.12	0.611742738868189	0.835	0.977760429453497	1.702	0.00462043982132945	0.81	0.405219865042416
NM_001993	F3	0.934	0.832861447582633	2.032	2.27865721780826e-06	1.848	5.58714774316491e-05	1.185	0.392447976289494	0.777	0.290120553155959	0.868	0.476625675074277	0.409	1.11505341629257e-07	2.175	7.56019591999428e-08	1.978	4.2054105235114e-06	1.268	0.150966952411829	0.832	0.966126021375904	0.929	0.765122344014702	0.438	2.2815749115138e-06
NM_002004	FDPS	1.176	0.431595637529628	4.24	2.18716710486661e-33	2.983	3.00182636940255e-19	1	0.999799737664982	1.313	0.135367997857074	1.238	0.154384619419078	0.969	0.88482767863077	3.606	1.79420016753162e-28	2.536	4.62488009832798e-15	0.85	0.26342376744095	1.116	0.977760429453497	1.053	0.800241661073483	0.824	0.263737982908962
NM_002018	FLII	1.115	0.50765400706554	1.677	1.39186206166437e-07	1.729	2.22800567802824e-08	1.174	0.193796963482146	1.164	0.320261665032864	1.047	0.742818040209707	1.05	0.750291056509045	1.504	2.04954655202215e-05	1.55	5.78753066959613e-06	1.052	0.692265506285583	1.044	0.983394574876845	0.938	0.670911431434658	0.942	0.712836913254802
NM_002061	GCLM	0.92	0.792491198369953	8.933	1.36580207958672e-55	4.288	2.17472515111625e-24	1.142	0.525262003293226	0.935	0.834256903316076	1.042	0.858107094475832	1.392	0.0682920105559021	9.71	3.11005211506208e-63	4.661	1.34544134208517e-28	1.242	0.205205654704094	1.016	0.996057884656088	1.132	0.576754191119172	1.513	0.0238109050886743
NM_002089	CXCL2	1.693	0.337741439810278	8.588	1.63826973946478e-11	9.481	1.23419404364013e-12	0.978	0.972754687129537	0.885	0.885926754970261	1.322	0.561127198853452	1.91	0.129211529146194	5.072	1.96763853423983e-08	5.599	2.47007370274712e-09	0.577	0.156023728068547	0.522	NA	0.781	0.628075592960792	1.128	0.843848241739245
NM_002130	HMGCS1	1.431	0.124359783692488	13.323	4.26866881612875e-62	10.807	1.84611763635343e-52	1.327	0.171980263559018	1.268	0.370623435205554	2.557	2.34117713568075e-08	1.992	0.000126902464709551	9.311	6.19941268722227e-50	7.553	5.62630027611742e-41	0.927	0.73322346297439	0.886	0.977760429453497	1.787	0.000874621745864928	1.392	0.118021328112167
NM_002133	HMOX1	1.362	0.134756475169742	121.501	9.26287538610223e-285	9.914	4.94731690923144e-64	2.68	4.6679559941519e-11	1.546	0.0252199607285235	2.102	6.04896413017135e-07	2.33	1.7380323149653e-08	89.234	8.07553446113095e-274	7.281	2.00518983539092e-52	1.969	5.39651786050154e-07	1.135	0.977760429453497	1.544	0.00576504597155486	1.711	0.00092020850356443
NM_002134	HMOX2	1.008	0.981264306113931	1.898	1.38467922507206e-07	1.832	7.84076313452313e-07	1.791	6.65640997755398e-06	1.215	0.304054994481413	1.603	0.000218759292858189	0.936	0.727091853178379	1.883	6.07837048729543e-08	1.818	5.02674701903899e-07	1.777	4.82618719784602e-07	1.205	0.939625282288313	1.59	0.000256746185926794	0.928	0.717255616050394
NM_002178	IGFBP6	1.409	0.108449979247281	3.473	8.32226035937756e-17	3.419	2.19140869832535e-16	2.062	1.10159956968501e-05	1.842	0.00143695548863641	2.98	9.80295149768324e-13	2.295	2.28628980235935e-07	2.465	6.01099701952433e-10	2.427	1.83481757377782e-09	1.464	0.0151193031321447	1.307	0.925581848852112	2.116	1.35274929044072e-06	1.629	0.00618453819486347
NM_002189	IL15RA	1.201	0.468490666206474	1.904	2.35353535048808e-05	2.366	4.05140825475044e-09	1.002	0.99402582539562	1.211	0.44329756384802	1.298	0.1424396691584	0.705	0.0646350769842043	1.586	0.00207669303125938	1.971	2.5175478105644e-06	0.835	0.302128210162405	1.009	0.998725127173059	1.081	0.741650729653649	0.588	0.00345799574966352
NM_002194	INPP1	0.946	0.860399940945751	2.067	2.82002825442535e-07	1.761	9.90012344720321e-05	1.922	1.21518629330114e-05	1.179	0.490039981312892	1.432	0.0226324222950039	0.998	0.993995580863081	2.184	1.02876311442373e-08	1.861	1.13236981026329e-05	2.031	6.88090660494484e-08	1.247	0.939625282288313	1.514	0.00858153357691088	1.054	0.847545197359737
NM_002201	ISG20	1.241	0.6365676398581	2.696	6.56859123438394e-05	3.156	2.35894019624092e-06	1.268	0.476658321959053	1.639	0.168660809459018	1.669	0.0677879695556655	1.092	0.829042131934681	2.172	0.00126983360119929	2.542	9.30509670975957e-05	1.022	0.953285026489655	1.32	0.966126021375904	1.345	0.357819860743261	0.88	0.76721303328406
NM_002229	JUNB	0.806	0.437395698929741	2.439	1.82354051019771e-07	1.876	0.000388919143538161	0.795	0.301081683868401	0.623	0.0413984621144031	0.853	0.47473372147823	0.694	0.0772448782680982	3.027	6.99714615273416e-12	2.329	4.12121005075903e-07	0.987	0.958625719984921	0.773	0.943445925847336	1.059	0.838135253081946	0.862	0.573792511715903
NM_002268	KPNA4	1.153	0.49625639874024	3.15	1.16942001837532e-21	3.097	4.94926916537952e-21	1.265	0.123972491854882	1.198	0.36502565531095	1.165	0.32823946143577	1.086	0.662679193325661	2.732	4.80015801684978e-18	2.686	2.6250462955308e-17	1.098	0.554134153737835	1.039	0.987884727267834	1.01	0.96556322874158	0.942	0.786228956433162
NM_002275	KRT15	2.521	4.86873858771463e-07	5.639	9.35968700787014e-28	3.966	9.97602815097909e-18	2.861	9.45737837951157e-10	2.676	2.1127985307484e-07	1.214	0.358270179993685	2.02	9.25349565390586e-05	2.237	2.0765325748033e-07	1.573	0.00737693642701068	1.135	0.529649814013173	1.061	0.985383860635837	0.481	1.40866697798572e-05	0.801	0.329077358844604
NM_002360	MAFK	1.293	0.232899564302451	2.159	5.87925368999359e-08	2.219	1.56227714248758e-08	1.207	0.316275965202688	1.216	0.40343538950151	0.825	0.295903101505668	0.953	0.843171002467059	1.67	0.000237739269635633	1.717	0.000124227714694214	0.933	0.718130998416016	0.941	0.983394574876845	0.638	0.00553891534358895	0.737	0.0991298894137739
NM_002395	ME1	0.893	0.724976139792722	4.57	8.85948820946377e-22	2.715	9.6044788729794e-10	1.216	0.369646584077085	0.835	0.520402608101775	1.362	0.108094318885315	1.116	0.658921111121854	5.12	8.40885004927133e-27	3.042	1.4571934658363e-12	1.362	0.0802713473698464	0.935	0.985383860635837	1.526	0.0243332486753487	1.251	0.337335896555019
NM_002429	MMP19	7.245	0.169774518490314	30.419	0.000784451872063616	41.493	0.000206239286404962	22.703	0.00335319911966249	10.555	NA	16.029	0.010292291972249	10.474	0.0478930507428893	4.199	0.0139560921796121	5.727	0.00222325425347408	3.134	0.0544954327036562	1.457	NA	2.213	0.298661898134408	1.446	0.717869888777359
NM_002444	MSN	1.076	0.780598050562906	1.878	1.31130980488954e-06	2.286	1.03917095017682e-10	1.128	0.496600813066576	1.177	0.441478581758684	1.367	0.0305623360541586	1.165	0.382155118659892	1.745	9.57510708542914e-06	2.124	1.3669500127799e-09	1.048	0.789006401724533	1.094	0.977760429453497	1.271	0.127486090458525	1.082	0.713247628216283
NM_002448	MSX1	1.004	0.991744462987765	1.527	0.00905420203243942	1.79	0.000211629982246705	1.46	0.0332327253866719	0.995	0.990005979634836	1.805	0.00021271696121127	1.669	0.00249924623465803	1.521	0.00667243507962321	1.783	0.000155704987622943	1.454	0.0160059209991572	0.991	0.998740169233871	1.798	0.000202287165355775	1.662	0.00369215699581207
NM_002461	MVD	1.523	0.00209266891402419	3.988	1.97075132661998e-38	3.136	2.64067095207698e-26	1.36	0.0179443842173759	1.481	0.00659975713118176	1.799	3.34312928031162e-07	1.405	0.00802878716039056	2.618	1.36855547294531e-20	2.059	1.06013719432867e-11	0.893	0.395678074944699	0.973	0.989895918431365	1.181	0.241997108686408	0.922	0.653931720699652
NM_002473	MYH9	1.116	0.641042839821378	2.012	5.32843446714179e-08	1.8	7.20429478683945e-06	1.226	0.210397067862393	1.238	0.279804165121076	0.953	0.792110959142266	1.039	0.858298658691857	1.803	2.17257387790246e-06	1.613	0.000228365416058331	1.099	0.5618295674282	1.11	0.977760429453497	0.854	0.352300989588336	0.931	0.747258585540233
NM_002524	NRAS	0.781	0.219575373209537	1.573	0.00145880272210738	1.791	2.69769299157097e-05	1.245	0.19930153093294	0.621	0.00686036577310458	1.328	0.0680337757150446	0.531	1.77130706492172e-05	2.013	9.8658768416459e-08	2.292	2.30088987209954e-10	1.594	0.000460589169988216	0.794	0.936160664335583	1.7	0.000186357862392688	0.68	0.0195812472500581
NM_002526	NT5E	0.87	0.564748776701159	2.392	1.2593980165553e-10	9.102	4.45704451622018e-67	1.49	0.0111169983378623	0.718	0.094813231617331	3.681	8.88928622105909e-23	0.654	0.00824801740873285	2.751	7.62175621784716e-15	10.465	1.57080751293685e-80	1.713	5.34634355991312e-05	0.825	0.963686028564636	4.232	2.82669468253275e-29	0.752	0.120425179039618
NM_002541	OGDH	1.107	0.604281637105852	1.81	7.85929029895094e-08	1.748	5.30137357662865e-07	1.709	5.20536800662259e-06	1.031	0.905007532306102	1.554	0.000140591197620348	1.019	0.921073123821924	1.634	4.60351472538696e-06	1.579	3.32269669081387e-05	1.544	4.0677505371818e-05	0.931	0.977760429453497	1.403	0.00466304156510109	0.921	0.638825479107773
NM_002608	PDGFB	3.107	7.69680445435037e-12	7.497	7.93392135348828e-43	5.03	1.69433012855585e-27	1.672	0.00332346052631073	2.921	7.54330504239871e-10	1.613	0.00495087488079711	1.939	8.75151960216631e-05	2.413	8.3172070858574e-10	1.619	0.00191143912324177	0.538	2.368229928481e-05	0.94	0.985383860635837	0.519	3.07622332055337e-05	0.624	0.00824143889595278
NM_002640	SERPINB8	1.751	0.0258897110877779	2.929	1.32090379839774e-08	2.747	1.03362051907474e-07	2.016	0.000769563704391807	1.767	0.0272229958319321	2.703	2.33686445633737e-07	1.344	0.240720250706773	1.673	0.00477839006048804	1.569	0.018306767994294	1.151	0.531827808366784	1.009	0.99878574543106	1.544	0.0329058164760229	0.768	0.307058263272143
NM_002648	PIM1	0.921	0.807899430009378	1.893	0.000130396092572328	2.006	2.70132316736388e-05	0.404	2.64333355274797e-07	0.894	0.721217246863606	0.697	0.0532492486741393	0.675	0.0433654271563332	2.056	5.70790606001194e-06	2.179	1.15411284363119e-06	0.439	1.86415466337574e-07	0.972	0.995235282964848	0.757	0.175493313494499	0.733	0.149252987738419
NM_002658	PLAU	0.778	0.1896183388804	2.167	1.73641356352685e-09	5.173	2.41679766675125e-41	1.046	0.822318619354236	0.693	0.0408920610970639	1.986	1.94441805226165e-07	1.145	0.454694161784146	2.784	6.754229006478e-17	6.647	8.11958429149404e-58	1.344	0.0296439414231617	0.89	0.977760429453497	2.552	1.43785630344465e-13	1.471	0.0132516788568702
NM_002659	PLAUR	1.176	0.440278018504643	3.275	1.01340015796489e-21	6.352	1.12003430577598e-52	1.562	0.00180455013250873	1.299	0.162426914024116	3.363	3.23356034908954e-22	1.181	0.330595761480893	2.785	1.16503252918793e-17	5.403	2.50483280635346e-47	1.329	0.0327796262806806	1.105	0.977760429453497	2.86	9.78367221762525e-18	1.004	0.987787760865318
NM_002668	PLP2	1.039	0.892208344069051	1.693	4.85233813077718e-05	1.856	1.39178731225051e-06	0.864	0.387189637167214	1.019	0.951432475119753	1.548	0.00122004246727428	0.995	0.983579641997474	1.63	9.21864120987325e-05	1.786	3.44088570823031e-06	0.832	0.194680155078125	0.981	0.995619203021898	1.49	0.00357846832082152	0.958	0.85827752091748
NM_002748	MAPK6	1.141	0.532910123724676	2.031	8.14989261245043e-09	2.128	6.89592740474154e-10	1.302	0.0756346172425496	1.093	0.703448028746362	1.45	0.00572616798003454	1.64	0.00023657586692354	1.78	1.37692012078887e-06	1.865	2.15559806201939e-07	1.141	0.365893253051193	0.958	0.985870940202838	1.271	0.108682568998975	1.437	0.0129960424549159
NM_002755	MAP2K1	1.033	0.882061101241651	1.585	2.03702666565329e-06	1.621	5.84153766394096e-07	1.151	0.251894835636983	1.03	0.889951820907926	1.09	0.490280527299356	1.058	0.70555167062033	1.535	4.83436639091072e-06	1.569	1.84628319459816e-06	1.114	0.335186842079177	0.997	0.999454680786026	1.056	0.719054371806186	1.024	0.899292347781225
NM_002794	PSMB2	1.192	0.390612459415931	2.006	6.32185551001036e-08	2.056	2.19583462152843e-08	1.262	0.14217038311115	1.165	0.473966944490793	1.27	0.110652577965378	1.4	0.0249475164911182	1.682	3.65969216849703e-05	1.724	2.05273998463422e-05	1.059	0.74063171110973	0.977	0.995235282964848	1.065	0.756521234646067	1.174	0.382734331080038
NM_002797	PSMB5	0.997	0.992334345016499	1.906	4.70852526844924e-07	2.026	3.16245860752074e-08	1.313	0.0751504035167983	1.196	0.380081154822205	1.507	0.002773239037013	1.077	0.705661481301941	1.912	1.19030431016642e-07	2.032	8.55738789452547e-09	1.317	0.0383847190465115	1.2	0.958036279868064	1.512	0.00252811760910013	1.08	0.717389998768549
NM_002842	PTPRH	1.054	0.910981259690147	2.78	6.89756269680214e-08	2.87	2.08179907620019e-08	1.177	0.547376286129256	0.934	0.879421861735761	0.966	0.911005762112418	0.749	0.280061225605966	2.638	1.22902078824155e-07	2.723	4.93619654800234e-08	1.117	0.662315577934223	0.886	0.978881489488413	0.916	0.788614825870497	0.711	0.219836524093125
NM_002868	RAB5B	1.381	0.03793059186769	2.386	6.66875389059828e-14	2.22	8.77048581753245e-12	1.863	7.20378228015168e-07	1.23	0.25260474669894	1.777	2.40529023515603e-06	1.545	0.000862506244526829	1.727	1.78266468307554e-06	1.607	6.12666210534013e-05	1.348	0.0131194583441756	0.89	0.977760429453497	1.286	0.0706437164825602	1.119	0.530629292699806
NM_002872	RAC2	1.161	0.290430413220737	2.168	6.40852280450445e-18	2.54	7.03682793929947e-26	1.875	4.77645408884857e-11	1.171	0.267142578031208	1.98	8.89695670799979e-14	1.08	0.565840851807439	1.867	7.36275582219085e-13	2.188	1.22794137103445e-19	1.614	2.44570804637935e-08	1.008	0.996534614598656	1.706	5.23423616550745e-09	0.93	0.620702789227027
NM_002881	RALB	0.91	0.688622389732555	1.94	8.26164107155763e-08	1.503	0.00179753959668999	1.542	0.00159117492678077	1.027	0.928596863995003	1.192	0.246004122454635	1.131	0.479610360154421	2.131	1.3092814534686e-10	1.651	5.45533762814151e-05	1.694	7.78838567761671e-06	1.128	0.977760429453497	1.309	0.0654081976861124	1.242	0.18631054845656
NM_002956	CLIP1	1.028	0.941557551560237	1.579	0.00583066319604793	1.877	7.58895534388643e-05	1.336	0.128123295952619	1.079	0.813819166481203	1.103	0.646436432462498	1.132	0.586807540760882	1.535	0.00724436782620549	1.825	0.000116333194959454	1.299	0.121412580204302	1.049	0.987884727267834	1.072	0.780124423291788	1.101	0.714479558760736
NM_002960	S100A3	1.486	0.313655675371387	2.918	1.83504237337846e-05	3.445	3.6431072994155e-07	1.473	0.22296925285166	1.474	0.329932200006595	1.573	0.12713616549444	0.769	0.495614483391791	1.964	0.00483078339860486	2.318	0.000329725568475469	0.991	0.980284479870629	0.992	NA	1.058	0.893348238294182	0.517	0.0433752489149063
NM_002999	SDC4	0.993	0.984280920529504	5.166	2.71593684303535e-47	2.595	3.59208534300048e-16	1.11	0.530227509498872	0.965	0.894380054913587	0.861	0.320176916467295	1.147	0.404484098175224	5.2	2.86770644726011e-51	2.612	1.91612427408767e-17	1.118	0.44752930356453	0.971	0.990573502865736	0.867	0.377715375687819	1.154	0.407297256837031
NM_003004	SECTM1	0.894	0.805619817047171	1.889	0.00550427860055017	1.776	0.0137178502069082	3.675	4.9010766652314e-09	0.869	0.741745751790772	3.928	1.53660042315319e-10	1.493	0.133087229444147	2.114	0.000547283577247204	1.987	0.00213237864606552	4.112	5.02523174097744e-13	0.972	0.995619203021898	4.395	1.36486306121988e-12	1.671	0.055425089917139
NM_003010	MAP2K4	0.917	0.725397957038845	2.177	2.03020389769051e-10	1.512	0.00159427024254945	1.461	0.0068260345666834	0.898	0.639359863668095	1.051	0.779792159788364	1.276	0.110132720511067	2.374	2.38696189871613e-13	1.649	7.60388228658915e-05	1.593	0.000122234468049592	0.98	0.995619203021898	1.147	0.427624291304081	1.391	0.0301604284761381
NM_003068	SNAI2	4.667	0.0519122063318864	12.205	2.62277270733055e-05	17.595	8.52177642225498e-07	7.51	0.0015764129480215	2.587	0.330485216935627	8.495	0.000578482280543836	5.079	0.0190827628461172	2.615	0.0213197371836449	3.77	0.000864595852374651	1.609	0.320485182889497	0.554	NA	1.82	0.249546136578325	1.088	0.920637878783671
NM_003129	SQLE	1.018	0.964480550926091	2.212	6.8158471640173e-07	2.404	3.15348177966219e-08	0.697	0.0638222431889779	0.922	0.807116032179461	0.992	0.9763191859143	1.072	0.788398869366566	2.172	5.05287726149136e-07	2.361	2.69493403988939e-08	0.685	0.0256193337515301	0.906	0.977886072656596	0.974	0.929718588712916	1.053	0.868711006947399
NM_003183	ADAM17	1.107	0.766516747643334	1.81	0.000775021562155066	1.942	0.000141270678486645	1.341	0.16115086610652	1.002	0.997070993298176	1.628	0.00826062369262158	1.534	0.0307021698695504	1.634	0.00419848248835936	1.754	0.00111834051117673	1.212	0.328322099079119	0.905	0.978881489488413	1.47	0.0495994516208015	1.385	0.135243088296373
NM_003215	TEC	1.144	0.704154980462198	2.117	4.15951042988876e-05	2.007	0.000154221980127669	1.442	0.0914816583818228	1.045	0.920059405757761	1.46	0.0683330778076005	1.023	0.946001133313728	1.85	0.000552627214704828	1.754	0.00217677055827752	1.26	0.256391108061003	0.914	0.983041949257837	1.276	0.302154599788999	0.894	0.72112077538565
NM_003254	TIMP1	1.082	0.731040950863054	1.751	2.25250950629768e-06	1.992	3.65276604465033e-09	1.453	0.00466676903880069	0.765	0.107713003487568	1.702	1.17665924400568e-05	0.988	0.953430896720479	1.618	2.69451505289044e-05	1.841	8.51042278179195e-08	1.343	0.0137632136249398	0.707	0.389686110695468	1.573	0.000203290365043144	0.913	0.623044343459247
NM_003311	PHLDA2	1.153	0.655677247814939	1.748	0.00209372386136552	2.769	3.33057749276439e-09	1.464	0.0652079098480034	1.398	0.188796477562517	2.89	1.11344794186414e-09	0.871	0.583450052325806	1.516	0.0199029159939137	2.401	1.96811789956759e-07	1.269	0.219942442835342	1.212	0.966126021375904	2.506	1.09590760136524e-07	0.755	0.22681687524496
NM_003358	UGCG	0.964	0.896875664169494	1.605	0.00022493374126225	2.511	1.06651660822328e-14	1.165	0.348208391181366	0.909	0.685959984424255	1.837	1.35329965826396e-06	1.168	0.34948010221834	1.666	3.58312043115259e-05	2.606	1.71562035731191e-16	1.209	0.170544218920986	0.943	0.983394574876845	1.906	2.33985852677871e-07	1.212	0.263152417069229
NM_003378	VGF	0.641	0.203152979907699	8	6.80153520327678e-20	8.586	3.56042627800706e-21	3.448	7.15966922557849e-07	0.81	0.618487566710796	10.924	1.4207800526437e-25	2.034	0.00821749106041393	12.483	1.00475096693736e-30	13.397	2.13932577404357e-32	5.381	7.68612722999175e-15	1.263	0.977760429453497	17.044	4.94936867366127e-38	3.174	5.85552694134875e-06
NM_003395	WNT9A	1.211	0.663848936322514	3.16	2.64228099321179e-07	5.229	4.25129919088501e-15	2.414	0.000246018913145281	0.894	0.831301877952921	3.265	1.23656332667998e-07	1.282	0.443767385036586	2.61	5.68661415196268e-06	4.319	2.07735457394989e-13	1.994	0.00094311715434988	0.738	0.963686028564636	2.697	5.00713095062139e-06	1.059	0.897414173731927
NM_003407	ZFP36	0.876	0.66182857396801	2.156	3.23188725799838e-06	2.613	3.3725806291917e-09	1.198	0.408215197818099	0.624	0.0328790504385603	1.492	0.0282773847816403	1.169	0.500367475842449	2.462	8.12450758190597e-09	2.984	2.13414296874934e-12	1.368	0.0721221573758402	0.712	0.809680305145142	1.704	0.00238513840438237	1.334	0.180732304664683
NM_003414	ZNF267	1.114	0.749986702083073	2.593	1.33399277573832e-08	2.131	1.08523352542126e-05	1.286	0.243919069311482	1.085	0.818446914504271	1.33	0.157335110761741	1.741	0.00333462863873636	2.328	1.84549919357684e-07	1.913	0.000133183974039895	1.155	0.491837206789593	0.974	0.995619203021898	1.194	0.445200806840016	1.563	0.0281674030610353
NM_003530	HIST1H3D	1.366	0.491431405201266	3.054	2.10988920757737e-05	3.305	3.50151890954793e-06	3.406	3.5823604912049e-06	1.252	0.65519611880977	3.235	6.93496246414656e-06	2.598	0.000659871829608716	2.235	0.000978216702342137	2.419	0.000267850563702967	2.493	4.0953040173322e-05	0.916	NA	2.368	0.000610722593104562	1.902	0.0269288769388711
NM_003567	BCAR3	1.424	0.119829449433924	3.415	4.85358488749202e-15	3.293	3.32278957853218e-14	2.063	2.86170802496311e-05	1.328	0.25260474669894	1.866	0.000244422827244107	0.818	0.361991171904566	2.398	9.00282645395211e-09	2.312	5.64438693727963e-08	1.449	0.0242093246320972	0.933	0.983394574876845	1.31	0.17366504536166	0.574	0.00327776812279025
NM_003597	KLF11	0.651	0.0590935975209306	2.534	1.90475674922262e-08	2.068	1.83719444688177e-05	1.308	0.200495479611373	0.73	0.217164242325206	0.852	0.463131010534075	0.67	0.0466479721810479	3.894	8.95439068451328e-18	3.179	7.24131241762339e-13	2.011	1.58889310873934e-05	1.122	0.977760429453497	1.31	0.21333352032027	1.03	0.933266884732086
NM_003612	SEMA7A	2.17	0.000105187471137465	7.633	2.60978341542069e-35	6.286	6.3138454002582e-29	2.773	1.44734614811443e-08	2.05	0.000769764974108289	2.877	1.07214422683716e-09	3.534	3.32442867598922e-13	3.518	3.31518093924454e-15	2.897	6.60571270465319e-11	1.278	0.197012404294497	0.945	0.985870940202838	1.326	0.182883405321236	1.629	0.0159430709070003
NM_003632	CNTNAP1	1.355	0.141859456390946	4.189	1.35831469903922e-26	3.873	6.70801700665615e-24	1.517	0.0105707486304673	1.425	0.0796713056245509	1.93	8.26829616350601e-06	2.155	2.02263883139406e-07	3.091	9.08984084494823e-19	2.858	3.17306501874709e-16	1.12	0.514869041221528	1.052	0.985383860635837	1.424	0.0258843567444832	1.59	0.00373559953795968
NM_003656	CAMK1	0.829	0.460112463632116	1.58	0.00380295288797166	2.16	1.65426298800431e-07	1.041	0.867149724774584	1.28	0.281122163399357	1.382	0.0561417132506256	1.117	0.619363382451619	1.907	1.97538875413936e-05	2.606	3.62626902869985e-11	1.256	0.183606558689735	1.545	0.425195893100056	1.667	0.0019237756473473	1.347	0.137466094856977
NM_003670	BHLHE40	1.314	0.277704637684352	3.687	7.95001091340489e-16	5.814	2.57308934285362e-28	0.547	0.00110407246404278	1.159	0.618748185212371	2.035	3.96892292792702e-05	0.966	0.90367087473688	2.806	5.38291926008722e-11	4.424	8.94990537142818e-22	0.416	1.78267884163529e-08	0.882	0.977760429453497	1.548	0.0187495211879637	0.735	0.155647343140326
NM_003706	PLA2G4C	0.676	0.543009746111442	10.8	1.70195378488652e-15	14.683	8.1967054748288e-20	1.341	0.524093406420102	0.77	0.708578884466794	1.698	0.176349696894113	0.991	0.990294991562733	15.971	3.87214417827666e-18	21.713	2.83776088045299e-22	1.983	0.080334686542319	1.139	0.985870940202838	2.511	0.0248738565605757	1.466	0.493944200169425
NM_003739	AKR1C3	1.024	0.977355398286286	5.023	1.62980942999477e-09	4.222	1.13703566491993e-07	2.382	0.00535331766607126	0.834	0.779873911789812	2.423	0.0031970280556265	1.181	0.717920647341095	4.904	5.80421507471897e-10	4.122	6.97202048875375e-08	2.325	0.00184615443160181	0.814	NA	2.366	0.00445086316932861	1.153	0.788737905782682
NM_003749	IRS2	0.929	0.849830096334644	2.301	3.0475055562189e-06	2.035	9.55396326122691e-05	0.63	0.0280209224902425	0.765	0.347061142420534	0.513	0.000586034323556336	0.977	0.941433352594317	2.476	1.11944228658304e-07	2.19	8.50011772221126e-06	0.678	0.0400940341011441	0.823	0.971239853533665	0.552	0.00281955299803767	1.051	0.888062592197965
NM_003764	STX11	2.954	0.00934066801719309	10.72	9.23027066991532e-15	10.497	1.40437189059996e-14	1.633	0.259347456279371	3.167	0.00536017111500965	2.74	0.00521180820140327	2.227	0.0444113908082536	3.629	1.05046084334598e-07	3.553	2.19727110769495e-07	0.553	0.055929077020563	1.072	NA	0.928	0.873672678547538	0.754	0.499939266404327
NM_003768	PEA15	1.137	0.440412781922816	2.062	3.94218895617224e-13	2.736	4.29152232032188e-25	1.054	0.726894390517364	0.972	0.901833739243584	1.443	0.00068382333126444	0.892	0.417008901427611	1.813	7.91640700154032e-10	2.405	1.92925441829473e-20	0.927	0.556442137419771	0.854	0.939625282288313	1.269	0.0428605103042319	0.784	0.0556281783196476
NM_003772	JRKL	1.014	0.982928385113935	2.239	0.00080009873812588	1.704	0.0392757733868698	3.477	6.92878163732567e-08	1.53	0.225440523876694	2.798	8.55490123266929e-06	2.481	0.000194457277458863	2.208	0.000661865055455822	1.68	0.0440691654006237	3.429	1.93858580847389e-09	1.508	NA	2.759	1.04585730393457e-05	2.447	0.000379406012390853
NM_003831	RIOK3	0.875	0.681093181773747	1.669	0.00402762811167942	2.243	1.39326196693726e-06	1.307	0.202648522693728	0.938	0.864595468929124	1.482	0.0365138455122008	1.013	0.966777790359343	1.906	0.00014227157493042	2.562	7.90612818150925e-09	1.493	0.0214333653445315	1.072	0.985383860635837	1.693	0.00451945944454943	1.157	0.589458075520409
NM_003840	TNFRSF10D	1.147	0.5145281480036	2.372	1.10486725524861e-12	2.288	1.00667906307209e-11	2.359	1.41936718400284e-11	0.959	0.878292700572395	1.912	2.76862427128813e-07	1.168	0.349014153810877	2.069	5.85037720708219e-10	1.995	6.15840265629422e-09	2.057	1.83094305462208e-10	0.836	0.958036279868064	1.668	5.74443571430337e-05	1.019	0.941375580392897
NM_003844	TNFRSF10A	1.031	0.908723429490766	1.883	3.29274650988073e-08	1.95	4.34081012795582e-09	1.141	0.389269133356266	0.897	0.60190075261662	1.075	0.646980170575571	0.865	0.35591339775014	1.826	5.64428835102335e-08	1.891	9.61708123118075e-09	1.106	0.478658942003958	0.87	0.966126021375904	1.043	0.828517860096759	0.839	0.277371058432733
NM_003877	SOCS2	0.748	0.805481261837136	3.509	0.0139325122030227	4.573	0.00193790456582391	1.738	0.393944180252175	1.551	NA	0.678	0.608109753544547	0.763	0.75181193089785	4.694	0.00319926053528658	6.117	0.000457400503369527	2.325	0.14637562875034	2.074	NA	0.906	0.928634691884916	1.021	0.986278637035246
NM_003879	CFLAR	0.968	0.937231758621209	1.919	0.000112262147694613	1.968	5.94010944967067e-05	1.16	0.513290450489946	1.261	0.379917847093906	1.149	0.51997579344877	0.639	0.0211703307692138	1.981	2.2301695222385e-05	2.032	1.44872154113903e-05	1.198	0.352936208264619	1.302	0.936160664335583	1.187	0.449752548807458	0.66	0.0431985086845859
NM_003900	SQSTM1	1.057	0.832557168943745	11.355	4.60996467616537e-97	10.499	5.02017844982723e-91	1.555	0.00132873761879848	1.038	0.891959251187625	1.624	0.000194930663294637	1.396	0.0201735505587953	10.743	2.93375962457327e-100	9.933	1.25217794744447e-93	1.471	0.00164096811875816	0.982	0.995619203021898	1.537	0.00106290311325722	1.321	0.0714381511918037
NM_003936	CDK5R2	2.077	0.107185229776234	4.113	1.15709573052105e-05	4.486	2.34622991118376e-06	3.076	0.00123440533305615	2.454	0.0380862739275227	3.462	0.000187603625235269	3.371	0.000433441355240351	1.98	0.0183685632883216	2.16	0.00768821401204426	1.481	0.203428807811627	1.181	NA	1.667	0.133963862633393	1.623	0.187717278217497
NM_003945	ATP6V0E1	0.996	0.988778857572631	1.887	3.27766213167809e-09	1.967	2.63715460239265e-10	1.742	1.27057839756128e-06	0.918	0.666019871272364	1.273	0.0489114252891906	0.867	0.316165957735702	1.894	5.1190494229298e-10	1.975	4.68412845886449e-11	1.749	2.89542026850804e-08	0.922	0.977760429453497	1.278	0.0512259656928536	0.87	0.364481678325405
NM_003954	MAP3K14	0.601	0.0320150444561427	2.806	6.82436729766233e-10	4.202	7.07910095119259e-19	0.51	0.000776429366335647	0.596	0.0357915531852306	0.9	0.662076889525653	0.721	0.136294351521322	4.665	2.24993168959267e-20	6.986	8.62258533767282e-33	0.849	0.476325163749052	0.991	0.99878574543106	1.497	0.0646160987827194	1.198	0.52140334344143
NM_003979	GPRC5A	0.681	0.0437272727776588	2.407	6.82436729766233e-10	2.728	1.17231818816668e-12	1.314	0.121468524432862	0.555	0.00111113578444245	1.408	0.0338777917782496	0.705	0.0404258735580537	3.535	5.69607689378369e-21	4.006	4.53451950286997e-25	1.929	1.47441767088654e-06	0.815	0.958036279868064	2.067	6.36028225129506e-07	1.035	0.90505577586509
NM_003983	SLC7A6	1.033	0.930603533362634	2.91	3.94085970084396e-13	1.593	0.00427883522292497	1.339	0.118858213367102	0.958	0.905877743029987	1.364	0.0791812275194401	1.303	0.168989037516199	2.815	4.18338180071408e-13	1.541	0.00762476634327019	1.295	0.122338833655959	0.927	0.983394574876845	1.32	0.145039677739357	1.261	0.274185118270782
NM_004040	RHOB	1.143	0.560341628047065	1.968	3.5966866943477e-07	3.331	5.23916467016599e-21	1.484	0.00879250108728125	1.108	0.672867290538818	2.714	2.63869713988651e-14	1.61	0.00115025874035316	1.723	2.67185071604397e-05	2.915	7.39839176991922e-18	1.299	0.0620542001714737	0.97	0.992267151999805	2.375	2.28698610548312e-11	1.409	0.0325835567184666
NM_004048	B2M	0.789	0.0767121328242427	1.933	1.11953749025731e-11	1.797	2.32773983735138e-09	0.925	0.575925091954521	0.837	0.230695012197152	1.056	0.687640098011025	1.123	0.382787201199102	2.45	1.78825041273708e-22	2.277	6.92484751333596e-19	1.173	0.14091103336058	1.06	0.978881489488413	1.338	0.00700785650525541	1.423	0.00168274597649066
NM_004073	PLK3	1.159	0.460112463632116	2.702	4.91768188666757e-18	1.851	2.96231726984625e-07	2.437	1.638647303587e-13	1.072	0.775776873644903	1.508	0.00131212237640726	1.271	0.102324605025064	2.332	2.18460616685791e-14	1.597	8.78742117628031e-05	2.104	4.60631232054271e-12	0.925	0.977760429453497	1.302	0.059612457976522	1.097	0.624094342769592
NM_004101	F2RL2	2.273	NA	43.092	0.000625059140675525	27.689	0.00335675159458342	2.097	0.692893361029537	2.259	NA	8.586	NA	3.942	NA	18.961	0.00522456046381533	12.183	0.0262655444720966	0.923	0.966336769565228	0.994	NA	3.778	NA	1.734	NA
NM_004104	FASN	1.089	0.758138379257151	2.678	5.53069751422242e-13	2.404	2.05278135678767e-10	1.14	0.492289858178625	0.987	0.971571000794804	1.338	0.0678422337697184	1.131	0.535436611113479	2.459	7.99912438266979e-12	2.207	3.60225214588608e-09	1.046	0.813892687029698	0.906	0.977760429453497	1.228	0.246073224408331	1.039	0.888549215032782
NM_004162	RAB5A	1.042	0.892701558243846	1.678	0.000274978467242186	1.696	0.000207981889111513	1.34	0.0767724582653488	0.865	0.539601906384632	1.409	0.0254811282476604	1.077	0.731672263823286	1.61	0.000525117504884419	1.627	0.000505779980507798	1.285	0.0895115606011729	0.83	0.963686028564636	1.352	0.0627778871266279	1.033	0.906067196855396
NM_004193	GBF1	1.212	0.271740520801268	2.058	2.99356629682108e-10	1.89	4.06323930373072e-08	1.614	0.000142142451357011	1.277	0.143172426625979	1.475	0.00171687520442429	1.501	0.00154848761701309	1.698	2.24248826680224e-06	1.559	0.000132970679189832	1.332	0.0151982940714413	1.054	0.983394574876845	1.217	0.169560454141547	1.239	0.15468774973637
NM_004278	PIGL	1.021	0.958449038532473	1.546	0.0126651888655129	1.91	8.63233453868113e-05	0.984	0.954486353208959	1.239	0.419268355969808	1.094	0.693323069895142	0.954	0.865310118066726	1.514	0.0147132609676516	1.869	0.000124227714694214	0.963	0.875572747474848	1.213	0.966126021375904	1.071	0.7992334691362	0.934	0.825689244591665
NM_004295	TRAF4	1.278	0.0584805160844507	2.249	5.87150462638347e-18	2.188	8.13927864990645e-17	2.439	8.42625843260748e-20	1.187	0.245540194252339	1.419	0.000671571512344321	1.444	0.000548113291718395	1.76	6.86673342598985e-10	1.712	6.83673135080762e-09	1.908	1.71416777776207e-13	0.929	0.977760429453497	1.11	0.422818657433629	1.13	0.374118057345828
NM_004417	DUSP1	0.895	0.750329572361651	4.795	5.3073091649111e-21	4.943	8.96451583545103e-22	1.301	0.235578143096329	0.855	0.617287040447113	1.514	0.0335087972617206	1.493	0.0531178371449734	5.359	1.62359413262357e-25	5.524	2.49123411380073e-26	1.454	0.0403817818109953	0.955	0.988127924828037	1.692	0.00585389377016012	1.669	0.0136385544084836
NM_004419	DUSP5	1.872	1.81333469399589e-05	7.711	3.40303979601852e-64	6.499	5.93323582739979e-54	2.724	2.4099422210812e-14	1.559	0.00699013174452308	1.99	1.41943261033207e-07	2.645	4.77424787146153e-14	4.119	1.80406328871019e-33	3.472	8.14831485876814e-26	1.455	0.00321500106489601	0.833	0.958036279868064	1.063	0.762234864987894	1.413	0.0238109050886743
NM_004420	DUSP8	1.459	0.090667840531396	5.173	5.20963506274065e-27	6.169	2.88045315675152e-33	2.233	2.49465307575858e-06	1.22	0.465496562621044	1.873	0.000226878871864434	1.2	0.416056196633083	3.545	4.36024656807878e-18	4.227	2.86305693174401e-23	1.53	0.00754979914762309	0.836	0.967304287906147	1.283	0.214435660831956	0.822	0.399400193143499
NM_004425	ECM1	2.052	0.00742428506393331	14.537	1.92464433839217e-43	17.773	1.10433094194741e-50	8.726	3.25314375876548e-26	2.2	0.00359600131582625	8.524	5.05296724649764e-27	2.613	2.43823198724562e-05	7.086	2.17362716587991e-30	8.663	2.94320659734913e-37	4.254	4.71898155343478e-18	1.072	0.985383860635837	4.155	1.94569211328922e-15	1.274	0.384586525254214
NM_004462	FDFT1	1.193	0.349335824624394	1.845	4.1746818736786e-07	1.884	1.70471508086386e-07	0.853	0.311208193952401	0.919	0.710289386103305	1.309	0.0487288624497093	1.333	0.044076219747251	1.547	0.000249109028304964	1.58	0.000161281868185952	0.715	0.0056844953273502	0.77	0.764498218547164	1.097	0.595155829325145	1.118	0.543972913881139
NM_004468	FHL3	1.056	0.854142081890988	1.72	0.0001006201229067	1.816	1.52656167247226e-05	1.516	0.0064525600379938	0.955	0.878786756263477	1.369	0.0402667534290032	1.355	0.0607762958823075	1.629	0.000303938794845601	1.72	6.48798971671821e-05	1.436	0.00807300448616962	0.904	0.977760429453497	1.296	0.116229991572784	1.284	0.15867954141121
NM_004472	FOXD1	1.357	0.114565222508581	3.136	7.04009663243872e-18	3.624	1.22996601195678e-22	0.863	0.430543648219549	1.629	0.00562613187116888	1.526	0.00471438269343707	1.537	0.00578834418450278	2.312	8.09379948823176e-11	2.671	1.85201011790622e-14	0.636	0.0009716894693719	1.201	0.963686028564636	1.125	0.545915540279873	1.133	0.55025915456398
NM_004508	IDI1	1.323	0.188381717694085	4.287	5.82745880038619e-25	4.087	2.29920710930637e-23	0.966	0.883918575299083	1.318	0.207792475720648	1.96	9.31133896978309e-06	1.475	0.0227767095136629	3.239	8.51462407378957e-18	3.088	2.99670140610496e-16	0.73	0.0405318522371607	0.996	0.999454680786026	1.481	0.0163193920224109	1.115	0.641958697324249
NM_004528	MGST3	0.794	0.239254298233434	1.53	0.00213007374405147	1.68	0.000140923991433935	1.331	0.0702706928261118	0.828	0.369502936721655	1.1	0.590053793075447	1.141	0.474322039861908	1.928	2.46360522387941e-07	2.117	4.07068646391387e-09	1.678	4.64351771642206e-05	1.043	0.986461355527221	1.386	0.0299963868164958	1.438	0.0213959331501352
NM_004556	NFKBIE	0.923	0.802690669412336	2.369	2.15719783532044e-09	2.839	8.92211552392049e-14	1.148	0.498536898320178	1.214	0.429951942842512	0.943	0.788555619281313	1.041	0.875318448175939	2.568	2.61846397934055e-11	3.077	5.01563792214772e-16	1.244	0.197267525437741	1.316	0.906731293553643	1.022	0.938362186565376	1.128	0.62201318954921
NM_004625	WNT7A	1.644	0.545226987262713	5.68	0.000128582963601345	6.22	4.64471497727873e-05	2.373	0.119252657501006	1.41	0.708822594461127	3.161	0.0214859999507465	3.494	0.0147240781165321	3.456	0.00249401731633995	3.784	0.00121404727181261	1.443	0.485234093990957	0.858	NA	1.923	0.215271615008945	2.125	0.160448261823394
NM_004635	MAPKAPK3	0.758	0.10223373720187	1.848	5.98338467070082e-07	1.585	0.000292851321311447	1.012	0.954871376560142	0.817	0.288547468735846	1.23	0.154196325876042	1.227	0.185013615687045	2.44	1.17361298807265e-14	2.092	4.31287954162966e-10	1.336	0.0224539494149281	1.079	0.977886072656596	1.623	0.000151777830177955	1.62	0.000433445573342522
NM_004646	NPHS1	1.755	0.57935373958074	5.84	0.00168236794520453	6.076	0.00123176191935334	4.494	0.0132628562683689	2.178	NA	3.454	0.0443805105044295	2.154	0.298317185019617	3.328	0.0127786649365043	3.462	0.0113363907514016	2.561	0.0573135244660992	1.241	NA	1.968	0.276638284153315	1.228	0.825689244591665
NM_004751	GCNT3	0.951	0.932168739349503	4.518	5.4107614995191e-12	4.085	1.55273825819839e-10	0.929	0.844284849068722	0.451	0.0327105871198552	1.616	0.0703001276416844	1.379	0.289767991457437	4.751	4.18195796695662e-13	4.295	2.17594255571548e-11	0.977	0.949754915917287	0.474	0.57239884804442	1.699	0.055576192028729	1.45	0.250740118958534
NM_004827	ABCG2	0.978	0.978992328770014	2.62	0.00134171189034114	1.976	0.0330328779191408	0.732	0.46564113600041	0.807	0.724855743464643	1.141	0.759706587545322	1.247	0.617021690336808	2.679	0.000898253680696529	2.02	0.0297070642127873	0.749	0.466201998740632	0.825	NA	1.166	0.757144736395176	1.274	0.616849703786805
NM_004859	CLTC	1.063	0.851663767310896	1.618	0.00269495749053476	1.722	0.000628709749884711	1.21	0.341178340719359	0.872	0.613757784932385	1.373	0.0690671159445189	1.123	0.605630715501077	1.522	0.00667616718968336	1.62	0.00205972673575069	1.138	0.492107184278558	0.821	0.963686028564636	1.292	0.174729115616206	1.056	0.849991570171698
NM_004864	GDF15	1.411	0.100377682880023	2.601	2.19148310093864e-10	2.301	4.79535561693408e-08	1.489	0.0243349754735205	1.3	0.258826964859939	1.516	0.0128760474490854	1.269	0.220598493579571	1.843	4.02091518187235e-05	1.63	0.00174966059918029	1.055	0.794678318877872	0.921	0.978881489488413	1.074	0.765155263290279	0.899	0.664893246330123
NM_004878	PTGES	0.797	0.295150388533482	1.87	7.9642881402143e-06	1.843	1.33317393435847e-05	1.874	1.98405326746101e-05	0.826	0.405484120931827	1.577	0.00208024842711288	1.19	0.347054686133033	2.346	1.76279270713841e-10	2.312	4.95562852030066e-10	2.35	2.07640430776223e-11	1.036	0.989895918431365	1.978	1.66014151361475e-06	1.493	0.0175068870061765
NM_004924	ACTN4	1.292	0.0149565331697627	2.236	6.3107706097506e-24	2.077	8.00451202452044e-20	1.463	1.89302567016826e-05	1.357	0.00362675795097794	1.588	3.81173494830437e-08	1.353	0.000923197511859071	1.731	2.12283100198117e-12	1.608	2.49836209502928e-09	1.133	0.173843828223653	1.05	0.978881489488413	1.23	0.0276910513906592	1.047	0.743245275420058
NM_004926	ZFP36L1	1.574	0.0346084620915682	3.23	3.57186323309552e-13	3.636	8.67718450275027e-16	1.58	0.0155233143975379	1.15	0.637116281892117	1.089	0.71108204124068	1.5	0.0363694729372231	2.052	6.62419405549429e-06	2.31	1.65147331203557e-07	1.004	0.988086030238092	0.73	0.867554063128564	0.692	0.0539350606034794	0.952	0.87791570646395
NM_004936	CDKN2B	3.042	5.99793091387176e-09	10.525	4.71027158338259e-46	12.024	1.16919414941768e-51	3.331	2.91215837374674e-11	2.525	6.81733281686422e-06	3.391	3.16920526017173e-12	3.019	9.13268515447004e-10	3.46	3.32768490158571e-15	3.953	2.65028905614123e-18	1.095	0.681204512009063	0.83	0.967304287906147	1.115	0.673106927635547	0.993	0.982766169572678
NM_004998	MYO1E	0.989	0.974864380348497	2.952	1.18026033063987e-17	2.474	1.584462698189e-12	1.472	0.00933341881657447	0.978	0.943293979153158	1.278	0.107046278870506	0.98	0.932166066085181	2.986	2.5312895671019e-19	2.502	1.38570759961718e-13	1.489	0.00213212616359699	0.989	0.996534614598656	1.293	0.104135538286882	0.992	0.976678941131427
NM_005063	SCD	1.389	0.0264237050137954	2.609	5.87150462638347e-18	2.743	8.70218746435032e-20	1.663	3.73747805693321e-05	1.209	0.281267346272952	2.532	1.84973708501663e-16	1.89	8.80573698659166e-08	1.879	7.70909933857694e-09	1.975	5.85436130360011e-10	1.197	0.150726676896315	0.87	0.963686028564636	1.823	1.61403580186214e-07	1.361	0.024480374654331
NM_005100	AKAP12	0.365	3.09350080042545e-11	3.86	2.16049612718235e-23	1.941	3.39691413923324e-06	1.492	0.0131326382219945	0.418	6.62765831934744e-08	0.677	0.0118582670439983	0.558	0.000141906430995671	10.567	1.35729183616021e-75	5.314	1.06575723020249e-37	4.084	1.92290580788439e-28	1.145	0.977760429453497	1.854	2.19837947347957e-05	1.528	0.0113881071105372
NM_005101	ISG15	1.421	0.127304306744527	8.592	1.49973516790411e-43	4.042	1.53977626958664e-18	3.707	5.6185611045678e-15	1.568	0.0431371425984425	2.483	4.87575135743579e-08	2.278	1.94832870271553e-06	6.046	4.57373724643894e-33	2.844	2.16987877231507e-11	2.608	2.12830973586213e-10	1.103	0.977886072656596	1.747	0.0013181086376475	1.603	0.015111774806463
NM_005115	MVP	1.727	0.00367183936412393	3.57	9.39651329643235e-18	3.198	6.7627003561279e-15	4.47	3.00146109597082e-22	1.527	0.0413262485841807	2.855	6.2053126598573e-12	1.925	7.39599263563123e-05	2.067	6.87204989190546e-07	1.852	4.73129651498743e-05	2.588	8.26670366089949e-12	0.885	0.977760429453497	1.653	0.0019237756473473	1.115	0.656454221486745
NM_005128	DOPEY2	0.959	0.914070224023657	1.754	0.00101364501573182	1.671	0.00300118908146225	1.475	0.0433969867410502	0.87	0.651127285913783	1.319	0.1557536900032	1.227	0.350282685045145	1.829	0.000251722969258798	1.743	0.00104585697884008	1.538	0.0106157116759539	0.908	0.978881489488413	1.375	0.11576791978885	1.28	0.281551115476637
NM_005130	FGFBP1	0.444	0.000784506072418235	4.222	5.4834873359567e-15	1.846	0.00240564177806826	1.158	0.588689144339574	0.489	0.0057402512380516	1.27	0.316458169887132	0.769	0.3070647113802	9.505	2.59819730696044e-34	4.155	1.26468020216694e-13	2.607	4.77190663357954e-07	1.101	0.983394574876845	2.859	2.98070943517527e-07	1.732	0.02789460225943
NM_005158	ABL2	1.323	0.312389791949187	2.982	7.41258392453831e-10	3.949	3.80677109839356e-15	1.64	0.0164451270329798	1.258	0.436093669400728	2	0.000239175691002121	1.602	0.0241260519197447	2.254	2.6200957940053e-06	2.986	1.58210645354113e-10	1.24	0.297218671607235	0.951	0.987884727267834	1.512	0.0457888878053667	1.211	0.467583745160099
NM_005195	CEBPD	0.933	0.941051562309334	4.538	1.0890050131107e-05	2.556	0.012369836671867	1.13	0.828758481766254	1.232	0.777448792456944	1.037	0.951235183010094	1.386	0.527337160635692	4.862	2.1494784834832e-06	2.739	0.0064799730839924	1.211	0.679754833080101	1.32	NA	1.111	0.873081303675016	1.485	0.466824605001452
NM_005224	ARID3A	2.055	3.13993666035303e-07	3.458	1.89712767297075e-24	3.151	5.21241372379887e-21	2.295	2.23181143079921e-10	2.196	4.89877910279434e-08	2.406	4.12697891605725e-12	2.476	1.38258081415737e-12	1.682	1.0873823428395e-05	1.533	0.000519346975091419	1.117	0.455218181232648	1.069	0.978881489488413	1.171	0.324245277996642	1.205	0.259687719396361
NM_005253	FOSL2	1.965	0.000301498086773505	4.683	2.80826892267532e-24	5.053	9.43244522143908e-27	2.178	3.88780867232471e-06	1.786	0.00411271878754971	2.425	3.77199356695899e-08	1.299	0.196727099645864	2.383	4.2556768708787e-09	2.572	1.91221082898009e-10	1.109	0.603171135011639	0.909	0.977886072656596	1.234	0.298018786751651	0.661	0.0296671386041918
NM_005308	GRK5	0.68	0.0432224589305012	1.934	2.4062445643555e-06	1.536	0.00365907419306607	1.284	0.144551283167574	0.738	0.143775395395049	1.209	0.26812642558744	0.839	0.355285918036451	2.842	9.06491031114389e-15	2.257	4.58096178634562e-09	1.887	2.56916626802275e-06	1.084	0.978881489488413	1.777	0.000128984657578061	1.234	0.300366634932391
NM_005354	JUND	0.967	0.908354466935191	2.973	2.39895684017115e-19	2.52	4.63571411649949e-14	1.235	0.178988570004608	1.188	0.395733375146943	1.105	0.545704963379938	1.344	0.0472370483582833	3.075	5.63844218922444e-22	2.606	5.46772075085131e-16	1.277	0.0670179274429089	1.228	0.936160664335583	1.143	0.432695575205391	1.389	0.0302412022909051
NM_005361	MAGEA2	0.906	0.685159722855044	1.529	0.00138458991823323	1.847	1.45688142359832e-06	1.097	0.606400776712247	1.039	0.894379127490729	1.853	1.71465664483731e-06	1.178	0.330452218956366	1.687	3.26183316773709e-05	2.037	7.25834437660821e-09	1.21	0.178965438735073	1.146	0.976035575660642	2.045	1.56973654774933e-08	1.299	0.11001714249572
NM_005438	FOSL1	1.391	0.266587965887963	2.828	1.41647732533733e-07	4.604	1.95851435555243e-15	1.43	0.142096505445538	1.371	0.303205888605246	1.599	0.0342020909392678	0.878	0.662679891520336	2.032	0.000265650658482996	3.309	2.03513032687364e-10	1.028	0.927315442152912	0.986	0.998725127173059	1.149	0.636114852541551	0.631	0.0596197117501609
NM_005451	PDLIM7	0.989	0.976183507402006	1.813	9.01262287743107e-06	1.916	1.14071133397983e-06	1.474	0.0100059989035474	0.834	0.395759636919038	1.196	0.268619659798919	1.193	0.308774728689133	1.833	2.16902964547879e-06	1.936	2.97641004304622e-07	1.49	0.00238026803095298	0.843	0.963686028564636	1.209	0.263221371554939	1.206	0.305325256041535
NM_005456	MAPK8IP1	0.989	0.974864380348497	1.797	7.2510503609106e-06	1.913	4.89199067537977e-07	1.336	0.058039408322087	0.795	0.261013027503009	1.593	0.000609989136552016	1.054	0.806373614140703	1.817	2.09943449466683e-06	1.935	1.51551714262581e-07	1.351	0.0239918931354141	0.804	0.936160664335583	1.611	0.000447441583698579	1.066	0.783395726517844
NM_005529	HSPG2	1.264	0.464747779490115	1.919	0.00133462128897838	2.479	4.05334390478391e-06	2.264	0.000104073801842321	1.06	0.893172916898053	1.272	0.3197812061943	1.119	0.709009005658163	1.519	0.0399993014974843	1.961	0.000615248801447146	1.791	0.0024085174041625	0.839	0.977760429453497	1.006	0.986768959122139	0.885	0.704848325432226
NM_005532	IFI27	0.543	0.517048702258066	18.945	4.79408526745549e-13	4.668	0.00061558433276458	8.709	1.17881720254356e-06	0.897	0.929100600268105	1.874	0.262245877605637	1.741	0.36664125683374	34.916	2.15581959490155e-14	8.603	2.16896314752227e-05	16.05	3.23902514598311e-09	1.653	NA	3.453	0.0449082449883871	3.208	0.0819665282125092
NM_005533	IFI35	1.577	0.0429406187981699	3.308	4.53284279939297e-13	2.605	1.34177512063962e-08	1.463	0.0595000285431498	2.08	0.000414155342306655	3.06	2.95297003017855e-11	2.427	5.15926917131121e-07	2.098	4.1627849597382e-06	1.653	0.0035022241900253	0.928	0.739752484769651	1.319	0.936160664335583	1.941	0.000108940666370853	1.539	0.0316068536997893
NM_005542	INSIG1	2.008	0.120642413150818	5.271	2.50598637648902e-07	4.876	1.10428403217378e-06	0.945	0.915354090552122	1.404	0.534942807876443	2.583	0.00670388771066879	1.473	0.370365183813238	2.625	0.00283328448023403	2.428	0.00839369396580212	0.47	0.0228417201624448	0.699	0.966126021375904	1.286	0.586522697984494	0.734	0.52084791200578
NM_005556	KRT7	0.708	0.50725572330237	2.126	0.0208253397449044	3.17	0.000204376094835684	0.374	0.00568418985698515	0.629	0.342281957495031	0.284	0.000206725933226858	0.372	0.00557737910610085	3.002	0.000327694957244742	4.476	6.11044190718013e-07	0.528	0.0629910947208215	0.888	0.985383860635837	0.402	0.0127890396044062	0.526	0.120984565103884
NM_005562	LAMC2	1.212	0.494573143802649	5.367	5.04782448589573e-26	4.975	9.02383878478376e-24	2.043	7.29302348223696e-05	0.986	0.975567983415588	1.722	0.00250472328278324	1.242	0.330452218956366	4.429	3.21981990365159e-22	4.106	6.75948758430223e-20	1.686	0.00143235634732324	0.814	0.963686028564636	1.421	0.0739067331415199	1.025	0.941772601779862
NM_005578	LPP	1.009	0.982521876150664	2.249	1.59678316139836e-07	2.192	4.31339425463711e-07	2.244	6.70498946894773e-07	0.977	0.9534459194014	1.17	0.432406744413019	1.034	0.901579192680101	2.228	7.55595112723596e-08	2.172	2.86490592188513e-07	2.223	2.81791814109665e-08	0.968	0.992861809747231	1.159	0.500089130976923	1.024	0.941352331662636
NM_005620	S100A11	1.094	0.736417351992423	2.844	4.5291664405833e-15	3.3	1.93066122474535e-19	1.777	0.000104971396106007	0.964	0.907107185588892	2.095	1.08803303200961e-07	1.288	0.134249787752183	2.599	1.0311026348306e-13	3.015	7.88512580230397e-18	1.624	0.000255639788651092	0.881	0.977760429453497	1.914	2.74714424286645e-06	1.177	0.404573763966375
NM_005746	NAMPT	0.955	0.869145309054371	1.588	0.000376096271920854	2.07	5.88748717229882e-09	0.861	0.367358639844917	0.921	0.737454239447267	1.163	0.335553879603437	0.935	0.73190463442442	1.663	3.72677748110871e-05	2.167	1.35586396188626e-10	0.901	0.505566555003155	0.965	0.987884727267834	1.218	0.214945496504833	0.979	0.932906519337595
NM_005755	EBI3	0.764	0.707639122037643	5.781	1.33650105272181e-08	8.097	2.63141338621613e-12	4.936	8.2104223749548e-07	1.6	0.390015375720285	3.594	0.00010208457000684	1.689	0.219731467932091	7.567	6.21694411467994e-11	10.599	6.2802099166797e-15	6.461	2.0319524469947e-10	2.094	NA	4.705	4.39201413052888e-06	2.21	0.0702881885769854
NM_005793	NME6	1.03	0.944691797842296	1.679	0.00433037539356412	1.745	0.00196859029655221	1.489	0.0484186617589887	1.197	0.541967122305953	1.256	0.283091229278921	1.013	0.967442355360108	1.631	0.00532451946974601	1.695	0.00293078827048147	1.446	0.0390318665304126	1.162	0.977760429453497	1.219	0.394904811717573	0.983	0.965840607710813
NM_005800	USPL1	0.866	0.680795064519396	2.255	9.06136147503447e-06	1.855	0.00112741668131408	1.172	0.526224005723275	0.782	0.425166613029665	1.502	0.0473080620759157	0.876	0.631550549618549	2.605	5.94051820168177e-08	2.142	3.43920903630181e-05	1.354	0.132794652310465	0.903	0.98012963270342	1.735	0.00632923312258423	1.012	0.976678941131427
NM_005817	PLIN3	1.129	0.646072578560458	1.855	2.27839647408539e-05	2.657	3.41985239318172e-12	1.485	0.0163009230965877	1.052	0.871622663725547	2.002	2.24935291515016e-06	1.076	0.743349037136341	1.644	0.000473869981258425	2.354	4.02725091892113e-10	1.315	0.0712417345061262	0.932	0.983039735422304	1.774	0.000105532528935384	0.954	0.863149484177255
NM_005831	CALCOCO2	1.046	0.941051562309334	2.105	0.00273831808169188	2.171	0.00155464525595867	1.292	0.423448741273085	1.486	0.279913614904272	1.673	0.0549794008723553	1.089	0.831242163473378	2.012	0.00398858826912979	2.074	0.00281247464056095	1.235	0.47765993389647	1.42	NA	1.599	0.104672416848595	1.041	0.93648855850716
NM_005848	DENND4A	1.02	0.959246364492735	1.876	8.96214219080417e-05	1.687	0.00145763778039855	1.32	0.151625965920037	0.842	0.534328794441198	0.992	0.9763191859143	0.986	0.961254821593747	1.839	9.18221870090301e-05	1.654	0.00194617096767185	1.294	0.135910394774732	0.825	0.966126021375904	0.973	0.925502077340222	0.967	0.915792781915531
NM_005860	FSTL3	1.522	0.00758194766983347	3.804	2.9448326940398e-29	6.382	4.93815049611238e-57	1.64	0.000294778792218651	1.459	0.0240688981981923	2.298	2.57384534151097e-11	1.273	0.119867825621544	2.5	1.57684119270027e-15	4.194	1.06575723020249e-37	1.078	0.63928297369085	0.959	0.985870940202838	1.51	0.00168623154253657	0.836	0.300097764149243
NM_005902	SMAD3	0.709	0.0426156811557643	1.913	3.91978767601685e-07	2.19	5.13092735194255e-10	0.991	0.969005109037198	0.748	0.112732626600855	0.967	0.860498924002393	0.731	0.0382531030333758	2.697	1.62054187446338e-16	3.088	5.75083260007066e-21	1.397	0.0104625494004483	1.055	0.984956432958145	1.363	0.0361735014557883	1.03	0.90806861136974
NM_005909	MAP1B	2.073	0.000133009002043837	3.466	6.98746592855962e-15	3.199	4.2624343784475e-13	2.264	2.72185610453471e-06	2.215	4.75029260139428e-05	2.235	1.73129519138328e-06	1.967	0.000140960506412815	1.672	0.00153749615530336	1.543	0.0110373048706336	1.092	0.678173800392169	1.068	0.985383860635837	1.078	0.76972345749642	0.949	0.865910811717141
NM_005928	MFGE8	0.738	0.148182781147594	3.799	5.43643652879826e-21	2.517	2.43237730921454e-10	1.921	3.87306478373047e-05	0.692	0.0729828504158152	1.124	0.547225226309865	0.995	0.986433142024813	5.151	1.72178712313305e-33	3.412	8.57311883637386e-19	2.604	1.59078544616785e-12	0.938	0.983394574876845	1.524	0.00972712127823953	1.349	0.114416354257228
NM_005981	TSPAN31	1.047	0.888252407207528	1.742	0.000232059901401018	2.033	1.33342087758361e-06	1.348	0.0901935381390886	1.004	0.99141436706096	1.787	0.000135297473472087	1.491	0.0174511227466137	1.664	0.000488335087934566	1.942	3.90522607554028e-06	1.287	0.111025017086083	0.959	0.987884727267834	1.707	0.000487707166092567	1.424	0.048614391543407
NM_006000	TUBA4A	0.895	0.637690453751998	2.475	6.89787183757062e-13	2.316	3.76159541594879e-11	1.522	0.00364655331863054	0.971	0.923452495547622	1.249	0.14419751417218	0.964	0.864182223667881	2.766	3.54148360755776e-17	2.588	6.29621637226472e-15	1.701	1.65161824196567e-05	1.085	0.977760429453497	1.396	0.0224127941073905	1.077	0.736570328898365
NM_006002	UCHL3	0.898	0.705873921464928	1.629	0.00162594017937337	1.689	0.000638999318718627	1.122	0.578270937700911	0.813	0.394403750329091	0.973	0.905245632953225	1.015	0.957258392002184	1.815	4.84004748179551e-05	1.882	1.88168779938943e-05	1.25	0.174852273163404	0.906	0.977760429453497	1.084	0.734237466134357	1.13	0.603431610065437
NM_006033	LIPG	1.374	0.199796047229404	4.058	1.50458086970156e-18	4.514	1.41938362641779e-21	1.528	0.0301320758692179	1.424	0.149498677444082	2.921	8.81136292045697e-11	1.86	0.000717142138899874	2.953	1.34169266959867e-12	3.284	5.37348450890251e-15	1.112	0.618733746358179	1.036	0.992861809747231	2.125	4.86783847090207e-06	1.353	0.157951204059043
NM_006045	ATP9A	0.566	0.0112680048173632	1.825	0.000667827888738566	2.334	6.61181879227947e-07	1.023	0.935917016713624	0.476	0.000946862734105771	1.202	0.395735726729588	0.539	0.0016260020036267	3.225	3.10011748112757e-12	4.124	1.37292323018405e-17	1.808	0.000827493505124542	0.842	0.977760429453497	2.124	4.21374269452159e-05	0.953	0.893099748258787
NM_006058	TNIP1	1.286	0.146887246202141	2.917	8.85200852735122e-20	4.18	4.25761399651544e-35	1.223	0.190040496421838	1.443	0.023612253913462	1.285	0.0740376253565198	1.111	0.549596286351925	2.268	7.80249078495554e-13	3.25	8.73995622020667e-26	0.951	0.757244644656035	1.122	0.977760429453497	0.999	0.996344361779563	0.864	0.402952111782428
NM_006084	IRF9	1.112	0.805619817047171	3.323	1.5731353095195e-09	2.162	0.000227132212060868	2.502	1.98303865333009e-05	0.977	0.965026253543053	2.283	8.54982162475259e-05	2.052	0.00125370596712955	2.989	1.02077211146021e-08	1.945	0.00124339108999218	2.25	1.9010872928877e-05	0.879	0.977760429453497	2.054	0.000670552607039488	1.846	0.00930253540089685
NM_006096	NDRG1	1.08	0.79775731581909	1.825	4.31622699514995e-05	2.184	6.2564824321952e-08	0.906	0.632551889319976	1.202	0.4343205693623	1.344	0.0737914379992735	0.907	0.652828032176404	1.691	0.000222868405664722	2.023	5.53971173214963e-07	0.839	0.291589276064052	1.114	0.977760429453497	1.245	0.230120201251191	0.84	0.399774499179081
NM_006142	SFN	1.519	0.0949264848865905	7.33	1.51040109367579e-30	7.23	4.03382718794772e-30	2.963	1.0495610568496e-08	1.527	0.0991939062352545	2.301	9.31133896978309e-06	2.053	0.000290341047521776	4.827	5.63609789639675e-21	4.761	2.08318584624422e-20	1.951	0.000126964536030135	1.005	0.999454680786026	1.515	0.047463917742404	1.352	0.210992945770113
NM_006186	NR4A2	1.077	0.831616410995609	2.433	1.50000700135788e-08	5.705	1.48024091574521e-32	0.827	0.385290335556652	0.747	0.262443732322308	1.411	0.0591538894141741	1.61	0.00828991738553924	2.26	9.78263231775967e-08	5.298	1.35955852744352e-31	0.768	0.14811505035582	0.694	0.764498218547164	1.311	0.178239650943361	1.495	0.0395403871177303
NM_006244	PPP2R5B	1.506	0.142515181607001	2.722	3.08644866215734e-07	3.932	4.91129412605063e-13	1.806	0.00746556702042706	1.247	0.509371321265931	2.362	2.02030178414846e-05	1.287	0.337763288402901	1.807	0.00210009224118382	2.61	1.99327654984634e-07	1.199	0.431140264111377	0.828	0.977760429453497	1.568	0.0409691315880176	0.854	0.604666320192957
NM_006287	TFPI	1.551	0.00582876960078469	3.268	5.15505856260918e-22	6.825	2.42679398890857e-58	2.079	4.19326645198473e-08	1.647	0.00182024401891964	2.869	3.64323847862889e-17	1.716	9.35882792760315e-05	2.107	4.79069932161218e-10	4.401	4.27860384066917e-38	1.341	0.0238983539270904	1.062	0.983394574876845	1.85	1.34388297373171e-06	1.106	0.610307903670587
NM_006289	TLN1	1.057	0.843694309579631	1.644	0.000249857546642495	1.612	0.000490133776211135	1.413	0.0235185664165271	1.134	0.584906833995492	1.25	0.15129819045224	0.976	0.914165788326439	1.555	0.000764107079413606	1.525	0.001790898221971	1.336	0.0341696455661645	1.073	0.98012963270342	1.183	0.331656352795901	0.923	0.717389998768549
NM_006290	TNFAIP3	1.817	0.0922822655476067	4.456	1.09849434251128e-09	6.612	1.66581770572383e-15	0.763	0.464821959141616	1.416	0.417578099814264	1.737	0.0608621740454894	1.26	0.540535488478837	2.453	7.76895271792567e-05	3.64	2.94288488006333e-09	0.42	0.000615310253916781	0.779	0.977760429453497	0.956	0.916281135594868	0.694	0.286312412750643
NM_006309	LRRFIP2	1.003	0.99286694019812	1.516	0.00121779058214644	1.604	0.000202560033312267	1.07	0.710427000461565	0.988	0.969070015556578	1.245	0.129539668474315	1.033	0.877726215516616	1.512	0.000787211796721058	1.6	0.000151055288556366	1.067	0.68840119189457	0.985	0.995619203021898	1.241	0.154972277926394	1.03	0.902686897540677
NM_006373	VAT1	0.956	0.848586964942469	1.79	1.19779920973402e-07	1.837	3.22333376048177e-08	2.019	8.12356615230898e-10	0.955	0.841848430373326	1.588	5.35643859593241e-05	1.09	0.589676558788415	1.873	2.05585261736442e-09	1.922	6.09605951308931e-10	2.112	9.69585408967997e-14	0.999	0.999454680786026	1.661	5.40824560249136e-06	1.141	0.402815186078583
NM_006465	ARID3B	1.357	0.261494464329814	2.856	2.42544648385314e-09	3.282	7.27765545960254e-12	0.802	0.36288246884369	1.025	0.956658003000699	1.601	0.0176872926195468	2.08	0.000139828063970557	2.104	1.41905853448422e-05	2.418	2.07439060155545e-07	0.591	0.00409157261656136	0.755	0.939625282288313	1.18	0.505579394800916	1.532	0.0475747915568019
NM_006503	PSMC4	1.114	0.540837046941966	2.234	1.52610591563014e-15	1.72	1.87031296472308e-07	1.631	9.76337799452606e-06	1.445	0.00543963998554185	1.131	0.341973844921805	1.269	0.0531844854653596	2.005	9.55727933084645e-13	1.543	2.49156274971525e-05	1.464	0.000139357238290041	1.296	0.62977269803594	1.015	0.936317878542248	1.139	0.378395187405321
NM_006509	RELB	1.096	0.744556593136782	6.873	9.34935414203112e-51	7.291	3.33414440420998e-54	1.327	0.0943282982970015	0.932	0.81055898579211	1.292	0.119311700809604	0.744	0.0916910698505284	6.273	2.39960860898392e-49	6.655	8.74214379280748e-53	1.211	0.226307456170586	0.85	0.966126021375904	1.179	0.384665303041365	0.679	0.0269282477602165
NM_006521	TFE3	1.189	0.492802459771044	2.272	2.74044291628261e-08	2.641	2.01561416576865e-11	1.528	0.0124561896432645	1.073	0.823960736812795	1.838	8.19857706716651e-05	1.01	0.969563771400545	1.911	6.36286214007711e-06	2.221	1.6593955609715e-08	1.285	0.116730737305201	0.902	0.977760429453497	1.546	0.00690431250672396	0.85	0.465241330290619
NM_006541	GLRX3	0.981	0.943995916346365	1.692	4.5317815873801e-06	1.616	3.29956872059593e-05	1.199	0.200284161890771	1.02	0.941248333158452	1.191	0.201454919817122	1.186	0.241596729871476	1.726	8.03107079631123e-07	1.648	9.67535888534346e-06	1.223	0.0995083939157188	1.041	0.985870940202838	1.215	0.17291202740142	1.21	0.213771393314238
NM_006579	EBP	1.012	0.97092564872995	2.582	4.94991332925247e-15	1.754	9.16126549124063e-06	0.787	0.117864399671184	1.189	0.386631768502728	1.171	0.307190132728002	1.069	0.73317496906519	2.551	1.03185459497337e-15	1.733	8.31628862354377e-06	0.778	0.0583302995833967	1.175	0.963686028564636	1.157	0.38473178556508	1.056	0.811692151012079
NM_006617	NES	1.697	0.00231538547032961	3.866	7.12534639524267e-23	4.425	1.29651089570859e-27	2.461	1.31546494781065e-09	1.65	0.00629014150805298	3.747	2.0452315456759e-21	2.796	9.31847143186929e-13	2.278	9.22234718751411e-10	2.608	9.38414463175922e-13	1.45	0.00946693319529982	0.972	0.992861809747231	2.208	1.6832219192784e-08	1.648	0.00191054003780872
NM_006622	PLK2	1.345	0.0974113885990561	3.428	6.51227160025309e-23	2.599	5.4856020142044e-14	2.342	2.57477074741741e-10	1.174	0.45668340175627	1.27	0.116485279316177	1.448	0.0131700496246024	2.549	1.24014686399294e-14	1.933	1.66608740973315e-07	1.741	6.23842119121923e-06	0.873	0.977760429453497	0.944	0.780718496383023	1.077	0.737372016662673
NM_006734	HIVEP2	1.682	0.0765783729443456	4.108	9.16502835881938e-12	3.438	4.06539731011346e-09	1.55	0.0929458769049219	1.264	0.531742745327574	1.399	0.202717615859817	1.51	0.123011091233819	2.442	5.76042654782118e-06	2.044	0.000521789203764965	0.921	0.771836167842674	0.752	0.963686028564636	0.832	0.538851210627935	0.898	0.768479332885149
NM_006736	DNAJB2	0.898	0.699607125677286	2.317	9.35190349967724e-10	2.415	9.01385809959566e-11	1.15	0.464185372374888	1.051	0.874245617395041	1.339	0.0707339675520256	1.145	0.500114448668076	2.58	1.7596433494388e-12	2.689	1.64670993193614e-13	1.281	0.114218926685372	1.17	0.972986251607255	1.491	0.0129820280799153	1.275	0.212565324972215
NM_006745	MSMO1	1.552	0.033420737467086	6.205	9.55463256141922e-34	5.829	1.60128256723574e-31	1.482	0.0337104134582562	1.298	0.285326063000688	2.552	4.39712347884313e-09	1.597	0.00952235047948822	3.999	2.27366703160221e-21	3.757	2.49795240308095e-19	0.955	0.835842131735588	0.837	0.966126021375904	1.645	0.00334906554554995	1.029	0.927248136052563
NM_006749	SLC20A2	0.981	0.947649203210634	1.523	0.00108399297908501	2.157	2.1393252398566e-10	1.325	0.054099520249186	1	0.999787034931163	1.716	2.09317623008006e-05	0.661	0.00327649212730732	1.552	0.00035212618588981	2.199	1.969308702005e-11	1.35	0.0176597202230176	1.019	0.995619203021898	1.75	8.1952374060628e-06	0.674	0.00764121880451217
NM_006765	TUSC3	2.531	NA	9.911	0.000975236545355546	8.9	0.00187974969950902	1.653	0.631565037716405	2.145	NA	0.995	0.997288731480853	2.133	0.448721897251881	3.916	0.0148337995350829	3.516	0.032138173324575	0.653	0.614223455233385	0.848	NA	0.393	0.325113736942909	0.843	NA
NM_006870	DSTN	0.926	0.738813964753192	1.698	8.47409156766887e-06	1.604	9.04593106679005e-05	1.354	0.0259237863605802	0.991	0.975629704541288	1.216	0.159390169741011	1.112	0.523786281678427	1.833	7.10791135035725e-08	1.732	1.85359155194388e-06	1.462	0.00098979176561101	1.069	0.978881489488413	1.313	0.0447697433182268	1.201	0.248667803768334
NM_006927	ST3GAL2	1.809	0.000112746103473456	3.619	1.02168953555032e-24	3.224	1.49052961669478e-20	3.267	2.15115166105122e-19	1.786	0.000334341588896938	3.074	1.48746095959636e-18	2.223	3.20986493228553e-09	2.001	7.72366851215018e-09	1.783	3.0050633902469e-06	1.806	4.82861562794876e-07	0.987	0.996057884656088	1.7	3.97603195951134e-05	1.229	0.224448231965857
NM_006981	NR4A3	1.719	0.371995271689042	6.522	9.92160351998525e-08	11.914	2.11602238127058e-13	0.928	0.911257396627208	1.405	0.628386412954831	2.191	0.0644603757975402	4.471	8.75129456671643e-05	3.793	2.07266423979506e-05	6.929	8.98371299222015e-11	0.54	0.132529975485333	0.817	NA	1.274	0.636298478743758	2.6	0.0119092763104813
NM_006995	BTN2A2	1.202	0.432159022835166	2.138	5.70498817992192e-08	2.569	4.10298616793964e-12	1.63	0.00161390664242857	1.347	0.147792839938838	1.954	2.9463891501682e-06	1.643	0.00133598816915629	1.779	2.3754213549272e-05	2.138	1.06641592074145e-08	1.357	0.0348162620021156	1.121	0.977760429453497	1.626	0.000912779453867141	1.367	0.07141630249426
NM_007039	PTPN21	1.331	0.440412781922816	2.453	7.32523357394673e-05	2.532	3.33780486218059e-05	2.08	0.00250383680435266	1.269	0.542393645940532	2.315	0.000263393808785588	0.876	0.71840211977865	1.844	0.00496189565825167	1.903	0.00339452274352846	1.563	0.0407539833833397	0.953	0.992861809747231	1.74	0.020183053701572	0.658	0.168612606837518
NM_007106	UBL3	1.056	0.861459838489476	2.082	3.34992043627194e-07	1.82	4.59610969334656e-05	1.366	0.0695081329519937	0.934	0.819931509237079	1.224	0.250671676841755	1.088	0.70555167062033	1.971	1.01054699286462e-06	1.723	0.000170217173661133	1.293	0.0967655635423815	0.884	0.977760429453497	1.159	0.456890526211761	1.03	0.91962440982096
NM_007110	TEP1	0.718	0.282865916143533	2.901	1.09309378785222e-08	1.728	0.00729946901136707	1.628	0.0268832905346816	0.703	0.260232288509361	0.759	0.265888285796691	1.185	0.540161565373103	4.041	5.0338540008923e-14	2.407	9.81436258555283e-06	2.268	1.48739033739294e-05	0.979	0.996057884656088	1.058	0.877210281946073	1.65	0.0435920338998056
NM_007118	TRIO	1.079	0.789501151014443	2.239	3.21429262844362e-09	2.412	8.2311390282577e-11	1.367	0.0553217587994952	1.049	0.872198769378084	1.024	0.910727242882898	0.958	0.85049970266887	2.076	2.73138003226671e-08	2.236	1.02968449821919e-09	1.267	0.111366738625038	0.973	0.992861809747231	0.95	0.818153479707328	0.888	0.577978308690648
NM_007207	DUSP10	1.472	0.130158683118074	3.665	5.95860334446507e-14	5.981	1.67841183890948e-26	2.018	0.000312302117552731	1.307	0.354966764097428	2.426	1.16222657105546e-06	1.843	0.00217332414636932	2.491	3.84602336036333e-08	4.064	2.49878168200185e-18	1.371	0.09206953023605	0.888	0.977760429453497	1.648	0.00906576149528742	1.252	0.366170918923683
NM_007256	SLCO2B1	9.686	0.081098467216707	251.838	9.98650629548177e-10	144.127	5.96880414068465e-08	2.243	0.596547170058834	4.75	0.307862555341613	5.392	0.156385421835586	13.068	0.0190852149069655	25.999	6.8125337853982e-13	14.879	7.47452433573831e-09	0.232	0.10678413276763	0.49	NA	0.557	0.518066348442124	1.349	0.751269217007971
NM_012090	MACF1	1.207	0.478116492604774	1.963	3.24549309263442e-05	2.391	4.03286744684137e-08	1.844	0.00043412641025073	1.041	0.914724528593838	1.647	0.00365898748402669	1.308	0.181637035668776	1.626	0.00232657880574866	1.981	1.319886208622e-05	1.528	0.00811535580798939	0.862	0.977760429453497	1.364	0.103829787752368	1.083	0.773688771870594
NM_012118	NOCT	1.546	0.0222518875479169	3.799	2.78742530288697e-21	2.682	8.3616368706301e-12	1.925	3.53292896786878e-05	1.631	0.0106116936427361	1.055	0.806405423344799	1.316	0.136667413569416	2.458	3.5648340759318e-11	1.735	0.000144849192465989	1.245	0.169557600959035	1.055	0.985383860635837	0.683	0.0232385769437113	0.852	0.454966140472222
NM_012331	MSRA	0.911	0.783872355759784	1.939	4.12874204870649e-05	1.625	0.00391940644435446	1.215	0.352132731681928	0.982	0.965164109084469	1.46	0.033099409373549	1.224	0.341422351606904	2.128	1.39409949150195e-06	1.784	0.000434242040127117	1.333	0.0977588250305869	1.078	0.983394574876845	1.603	0.00807175511367349	1.343	0.167135724429168
NM_012410	SEZ6L2	0.961	0.87002003048834	1.64	7.76689760477687e-06	1.658	4.77073045388699e-06	1.297	0.0427729850287851	0.802	0.169068494983294	1.282	0.0433659007253183	0.902	0.503487308313937	1.706	3.93914378123707e-07	1.726	3.04399765340883e-07	1.35	0.00629109740214334	0.834	0.936160664335583	1.334	0.0186650772181798	0.938	0.731198191526676
NM_012420	IFIT5	1.236	0.54368609285148	5.49	1.25845606579164e-19	2.052	0.000527955264628055	2.592	5.14353117769192e-06	1.091	0.842092294642566	2.218	0.000119370073793766	2.205	0.000235072122580309	4.44	1.05450952882587e-16	1.66	0.0154815445197967	2.097	7.34244263819909e-05	0.882	0.977886072656596	1.794	0.00624330293324659	1.784	0.0121164057074702
NM_012429	SEC14L2	0.728	0.318293724351365	2.658	5.71477751913597e-07	2.499	3.29199178813532e-06	1.936	0.00236233061959664	0.548	0.0370472313635047	1.652	0.0211734328595897	0.796	0.411732028803442	3.652	1.14829645491042e-11	3.433	1.64810576572562e-10	2.66	2.05334753125024e-07	0.752	0.963686028564636	2.269	0.000100721629465481	1.094	0.814879111865612
NM_012434	SLC17A5	1.337	0.131649897670318	3.449	3.55247405000759e-21	2.948	3.07190559669828e-16	1.855	2.41097791354225e-05	1.031	0.924944554104914	1.832	1.81609583649721e-05	1.804	5.93399511272629e-05	2.579	8.27898669466208e-14	2.204	1.15584561546131e-09	1.387	0.018338849698311	0.771	0.881909101865364	1.37	0.0445999830244549	1.349	0.0778268267159009
NM_012449	STEAP1	0.782	0.290656965670592	1.579	0.00316411648667304	1.91	1.0743439335993e-05	0.512	7.5018758717953e-05	0.803	0.362997422753903	0.861	0.436054728906416	0.578	0.00140825832778699	2.018	2.09313631523347e-06	2.442	6.47285713886485e-10	0.655	0.00923984171849297	1.026	0.995619203021898	1.1	0.691964499165633	0.738	0.148954166830904
NM_013241	FHOD1	1.179	0.451825365252255	2.186	1.48057105846319e-09	2.726	1.21100264027195e-15	2.47	6.69987376795274e-12	1.472	0.0281917960060215	2.764	8.46177595291242e-16	1.686	0.000231604853344654	1.855	7.68646242296847e-07	2.313	4.92972178584984e-12	2.096	1.91893733893638e-10	1.249	0.936160664335583	2.345	5.96213265927511e-12	1.43	0.020403704495236
NM_013430	GGT1	1.827	0.00754841241701647	5.985	9.35733784335123e-27	4.155	6.19283282057031e-17	5.006	3.4121228070655e-20	1.524	0.103085167712103	2.182	2.6599467628574e-05	2.003	0.000388728401514237	3.277	1.10029289264958e-14	2.275	3.22229832498087e-07	2.74	1.51856018900217e-11	0.834	0.977760429453497	1.195	0.440056907126126	1.096	0.753170561125563
NM_013940	OR10H1	1.006	0.996104637547785	4.073	0.00229589781691557	2.792	0.0364127396482434	2.073	0.201390778085807	0.166	NA	1.657	0.386369848507977	0.387	0.196577273928917	4.048	0.00210114840789944	2.775	0.0406813157110613	2.061	0.169557600959035	0.165	NA	1.647	0.441590754053277	0.385	0.239112719737079
NM_013994	DDR1	0.95	0.800307328410594	1.635	5.43542965672228e-07	1.66	2.44427815779303e-07	1.24	0.0650254175809387	0.924	0.659344572434203	1.481	0.000120742646514264	1.359	0.005332267844723	1.721	6.02272859245398e-09	1.748	2.99307607778947e-09	1.305	0.00677955053018101	0.973	0.987884727267834	1.559	8.00974953633702e-06	1.431	0.00116285269838066
NM_014045	LRP10	1.077	0.78828241373367	2.3	2.46624609829982e-10	1.906	1.68047311311072e-06	1.918	4.26363964231967e-06	0.844	0.443661137271626	1.582	0.00123532376167925	1.268	0.153369676409375	2.135	2.18932376493535e-09	1.77	1.54161375843778e-05	1.781	4.64591689200926e-06	0.784	0.894995229820735	1.469	0.00851204019217398	1.178	0.392111610666973
NM_014068	PSORS1C1	1.598	0.227681804502875	3.186	7.06793192528659e-06	3.495	8.49927787564736e-07	1.111	0.794234084615337	1.769	0.122400502723849	1.953	0.0196363346444863	2.685	0.000342942894273901	1.994	0.00517280961289381	2.187	0.00146596040488903	0.695	0.203006946266435	1.107	NA	1.222	0.573980985494948	1.68	0.0878272373385034
NM_014117	C16orf72	0.899	0.67857528989521	2.475	1.37359201698919e-11	2.696	9.09543146100678e-14	1.595	0.00211458509791685	0.983	0.960927467507947	1.564	0.00228718303329771	1.123	0.558397792888897	2.754	3.20791130641041e-15	3	1.22586528307024e-17	1.775	1.10631794644126e-05	1.094	0.977760429453497	1.74	9.84237732631032e-05	1.249	0.230736231548592
NM_014164	FXYD5	0.978	0.944691797842296	2.01	2.09122137427094e-07	1.91	1.89133717795028e-06	1.397	0.0329495780780649	0.998	0.995406213598787	1.216	0.228455985369176	1.09	0.67066019492122	2.055	1.99502765544396e-08	1.954	3.14764605444454e-07	1.429	0.00853005557048291	1.02	0.995619203021898	1.244	0.192756546287129	1.115	0.604283070297175
NM_014275	MGAT4B	0.862	0.469915847032819	1.619	0.000172776874462491	1.883	4.73975963790421e-07	0.991	0.965755021934411	0.872	0.51431443818265	0.864	0.348474497508955	0.964	0.860504652057663	1.879	1.45592680004766e-07	2.185	5.93706462922568e-11	1.15	0.339221314451259	1.012	0.996130795677636	1.002	0.992280586598119	1.119	0.557895081562493
NM_014313	TMEM50A	1.146	0.517554465856278	2.072	3.27766213167809e-09	2.356	1.75651294860545e-12	1.364	0.0323085913519183	1.075	0.768922554272469	1.801	3.97714650687264e-06	1.471	0.00600385860955606	1.809	7.19440436000637e-07	2.057	1.28142140099244e-09	1.191	0.208346499449971	0.939	0.983039735422304	1.572	0.000501304969446416	1.284	0.115320345945121
NM_014314	DDX58	0.982	0.964516425266312	2.888	9.26366548941711e-12	1.729	0.001032419165215	2.027	3.40309889795096e-05	0.69	0.113607536350266	1.27	0.217044951233154	1.496	0.0307021698695504	2.94	6.24388790461032e-13	1.761	0.000503882493994171	2.063	1.40572890202433e-06	0.703	0.764498218547164	1.293	0.20488340342295	1.523	0.0296248433774028
NM_014372	RNF11	1.315	0.219575373209537	2.062	2.28330099300766e-06	2.226	1.55907361745434e-07	1.861	0.000168675103892701	1.359	0.166054419568774	1.787	0.000280395312239157	1.422	0.0514891315459266	1.568	0.00325080082436481	1.693	0.000626666826102409	1.415	0.0264976510058678	1.033	0.992861809747231	1.358	0.0898070267805964	1.081	0.768416935518678
NM_014400	LYPD3	2.028	3.29285254129699e-05	10.427	2.85344325953199e-66	9.815	4.62404274447091e-63	6.476	2.68306559752094e-38	1.781	0.00203187482892421	5.506	5.54578875326837e-34	2.912	5.71314085152575e-13	5.141	5.29621504323047e-38	4.839	2.53735001326552e-35	3.193	1.53538738721499e-20	0.878	0.977760429453497	2.715	1.26846610470455e-13	1.436	0.0342016660176022
NM_014455	RNF115	1.061	0.810526582423222	1.932	1.54562552546273e-08	1.662	2.15432198400707e-05	1.072	0.686091737786646	1.203	0.31206539374022	1.444	0.00364264857380434	1.606	0.000187473353546426	1.822	9.80939023579416e-08	1.567	0.000140527861192876	1.011	0.950740649244042	1.134	0.971239853533665	1.361	0.0189942985782341	1.515	0.00183545108591893
NM_014467	SRPX2	1.461	0.172612278626817	3.428	1.48006086280964e-11	2.942	5.36321384029322e-09	4.042	3.94529080814049e-14	1.751	0.0271054828528736	2.385	6.751044607033e-06	1.593	0.0396217610265644	2.346	5.83871896754532e-07	2.013	8.26497368921484e-05	2.767	1.33153156861873e-10	1.198	0.977760429453497	1.632	0.0136395745367487	1.09	0.792152460710381
NM_014476	PDLIM3	1.745	0.0175978169220019	3.098	2.09524720105601e-10	5.98	4.47650793945472e-26	0.955	0.878910944415619	1.826	0.0107630634200416	2.489	7.4974680041126e-07	1.593	0.0294216827136892	1.775	0.000920869683505564	3.426	1.59484946891043e-14	0.547	0.000757044659179303	1.046	0.988127924828037	1.426	0.0854292895950508	0.913	0.767260603956956
NM_014506	TOR1B	0.828	0.458190019858855	1.814	0.000125765478694404	1.503	0.0126632695155965	1.199	0.362385116641216	0.845	0.518468928825863	1.172	0.41471646389584	1.106	0.658921111121854	2.192	1.13070654264247e-07	1.816	0.000120083920927956	1.449	0.0185844001768599	1.02	0.995619203021898	1.416	0.0546678678242543	1.337	0.150038519432009
NM_014568	GALNT5	1.398	0.288149300357668	7.609	2.61318695321754e-28	4.051	2.62654625560731e-13	3.517	3.15750471924652e-10	1.321	0.413451031606654	3.869	3.30616993856938e-12	2.012	0.00173586568690235	5.445	1.33277709891481e-23	2.899	2.99307607778947e-09	2.517	6.20936225452746e-08	0.945	0.987884727267834	2.769	3.92952708774077e-08	1.44	0.146265262619144
NM_014572	LATS2	2.385	4.85329957477036e-08	5.412	6.18581469115039e-35	3.586	5.61196693758171e-20	3.845	1.61339705342407e-20	2.414	9.11066612631359e-08	2.15	2.70211253415593e-07	2.581	1.37209199048698e-10	2.269	2.77414346452912e-10	1.504	0.00429778749846091	1.612	0.000323021468992309	1.012	0.996534614598656	0.901	0.611844495269482	1.082	0.735652666013544
NM_014601	EHD2	1.079	0.798041358525885	2.129	1.47505761843196e-07	2.653	4.78471780104913e-12	1.869	5.37646859205507e-05	1.172	0.512267593856066	2.204	6.07475102922663e-08	1.276	0.177885256780189	1.973	9.51617920076956e-07	2.458	5.35357134345742e-11	1.732	6.80667059369532e-05	1.086	0.978881489488413	2.042	8.01547491653374e-07	1.183	0.420082086829837
NM_014603	CDR2L	1.532	0.0148527483823733	2.716	5.00918093257741e-14	2.331	3.04140016625001e-10	1.782	8.44049020785248e-05	1.454	0.0455033693429662	1.223	0.231113360892172	1.091	0.679946238238886	1.773	9.36864092671445e-06	1.522	0.00212034267895774	1.163	0.330838125829512	0.949	0.985383860635837	0.799	0.185302871696087	0.712	0.0418848296849566
NM_014614	PSME4	1.216	0.257864416626208	2.578	1.25791964232316e-17	2.231	8.09079221669633e-13	1.502	0.00133687260149533	1.096	0.664909097153503	1.589	0.000111239049373767	1.331	0.0336605821961942	2.121	2.6363187025586e-12	1.835	3.74511184964881e-08	1.235	0.0828857733366754	0.901	0.977760429453497	1.307	0.042137231757578	1.095	0.613915393955908
NM_014632	MICAL2	2.249	1.25029858388937e-06	5.42	1.82073770222403e-32	3.792	2.86046922688718e-20	3.512	1.29726563122596e-16	2.156	1.44474933620136e-05	2.338	2.55831351988199e-08	2.354	3.77191040593764e-08	2.41	1.52918194057091e-10	1.686	0.000381207659619013	1.561	0.00186650673094136	0.958	0.987884727267834	1.039	0.877361760854952	1.047	0.870440246158268
NM_014686	KIAA0355	1.072	0.882061101241651	1.748	0.00999665197858212	2.099	0.000346999822321514	1.174	0.574159511958096	1.178	0.662274271862724	1.51	0.0756235413493303	1.077	0.825966649724948	1.631	0.0204547094809451	1.959	0.00101684633803779	1.095	0.737512175735727	1.099	0.983394574876845	1.409	0.17291202740142	1.005	0.991043182326812
NM_014687	RUBCN	1.441	0.0699698673961853	2.292	2.43717118052821e-08	3.407	2.39938225599636e-17	1.165	0.447884073705697	1.479	0.054529316070069	1.779	0.000241508829399297	2.158	8.90052942565847e-07	1.591	0.00183127399824337	2.365	1.56145950467039e-09	0.809	0.201992669997046	1.027	0.995235282964848	1.235	0.269928591022391	1.498	0.0228685220361723
NM_014747	RIMS3	1.24	0.487254193239196	2.303	4.16694121670374e-06	1.98	0.000237328339826091	2.045	0.00019896110875931	1.4	0.221431678589774	2.064	9.70976031523551e-05	1.432	0.105366093359341	1.857	0.000394910697895375	1.597	0.0119684368037203	1.649	0.00366047903307018	1.129	0.977760429453497	1.664	0.00783553725237281	1.155	0.606218120356629
NM_014798	PLEKHM1	1.38	0.0243808301858644	2.589	3.17418195120505e-19	2.1	6.85364108092757e-12	2.141	1.60929584851422e-11	1.241	0.187107851398371	1.598	4.3536644021013e-05	1.408	0.0061628470298149	1.877	1.14971115969496e-09	1.522	0.00012257157782915	1.552	2.23194904516816e-05	0.899	0.977760429453497	1.159	0.300601174239674	1.02	0.925723702091237
NM_014806	RUSC2	1.193	0.53782805126294	1.915	0.000124269447055593	3.131	6.06430815881458e-13	0.877	0.57611962774648	1.084	0.817062178126919	1.584	0.0106845410076544	1.019	0.950353924328952	1.606	0.00450880216976649	2.625	4.35569515602026e-10	0.735	0.085945310227695	0.909	0.978881489488413	1.328	0.162076461710552	0.854	0.535042150796181
NM_014872	ZBTB5	1.116	0.751029516233957	2.27	2.37889680102634e-06	1.756	0.00197543697365911	1.759	0.00334995661994635	1.403	0.185026052834708	1.571	0.0180163443063765	1.358	0.155933312290043	2.034	2.3698625966624e-05	1.574	0.0128632315401077	1.576	0.00861082839078282	1.257	0.963686028564636	1.408	0.0981888773660089	1.217	0.433138894511319
NM_014903	NAV3	2.59	3.68647887967742e-07	7.227	4.49168447214595e-36	7.45	1.80045067395921e-37	2.132	3.13655119103412e-05	2.798	6.68627665187664e-08	2.086	3.64381943100116e-05	2.561	8.80468433647702e-08	2.79	7.36275582219085e-13	2.876	1.7954941981003e-13	0.823	0.279099520920863	1.08	0.983039735422304	0.806	0.294355345326387	0.989	0.973916613657907
NM_014905	GLS	0.882	0.656272257707001	2.206	1.90959226299234e-07	1.887	4.47976250862545e-05	1.389	0.0707286150725119	0.76	0.234515808821528	0.966	0.879368347166166	0.949	0.835065688040898	2.501	2.16506901253085e-10	2.139	3.0316166515759e-07	1.574	0.00269547265904079	0.861	0.977760429453497	1.095	0.700320520444812	1.076	0.786657419728035
NM_014912	CPEB3	3.341	7.49589967178868e-05	7.698	3.63829750680325e-16	7.13	4.53731385328423e-15	5.592	4.95872701964269e-11	2.861	0.00143695548863641	8.134	6.50869305775746e-17	5.078	9.17301941778796e-10	2.304	2.25931810715954e-05	2.134	0.000180221326743435	1.674	0.0113916233973945	0.856	0.977760429453497	2.434	1.07143917552075e-05	1.52	0.106021424693099
NM_014945	ABLIM3	1.095	0.802327359311863	2.588	5.55812049622394e-09	2.13	6.43158610809029e-06	2.024	6.27679202532228e-05	1.12	0.736071056096129	2.047	2.63507940459783e-05	1.85	0.000667644264921814	2.364	4.59315213961095e-08	1.945	5.45533762814151e-05	1.849	8.16541620708224e-05	1.023	0.995619203021898	1.87	0.000261443434330514	1.689	0.00616412361219452
NM_014957	DENND3	1.023	0.953406741704553	1.537	0.0105778093106538	1.651	0.00212366849518471	1.297	0.178885056392817	0.935	0.846191849496746	1.379	0.0716251270447507	0.804	0.307731458684317	1.503	0.0126974543784221	1.615	0.00305964251252789	1.268	0.166191462223422	0.915	0.978881489488413	1.349	0.117432396569528	0.787	0.290260173075272
NM_014963	SBNO2	1.304	0.145851656148182	2.7	1.17846530718508e-15	3.113	2.03623218951883e-20	1.245	0.170354475594734	1.463	0.0261882070366183	1.35	0.0374292811712615	1.052	0.811171887458247	2.07	1.59639585466033e-09	2.387	3.68586077221176e-13	0.954	0.786151019982666	1.121	0.977760429453497	1.035	0.87392392463289	0.806	0.20943519411398
NM_015125	CIC	0.925	0.689213391596534	1.878	3.7867386427178e-10	1.794	7.90130530906089e-09	1.524	0.000132736427706619	1.005	0.985454845675954	1.552	3.12133726103311e-05	1.322	0.017497984584949	2.03	2.15079758040464e-13	1.939	1.22416188863162e-11	1.647	1.7459941416378e-07	1.086	0.977760429453497	1.677	5.2949892866794e-07	1.429	0.00230821802234176
NM_015130	TBC1D9	1.409	0.0979442395215461	2.911	3.38216471077526e-13	2.118	7.34428991412902e-07	2.322	8.53669493296862e-08	1.6	0.0178086254508964	1.955	1.60441351966593e-05	1.488	0.0230536873536698	2.066	4.15997111247225e-07	1.503	0.00932102164506904	1.647	0.000608108774698063	1.135	0.977760429453497	1.387	0.0608781438985039	1.056	0.848147541796248
NM_015179	RRP12	0.799	0.255184756908888	2.252	2.53492691967405e-10	1.943	3.75592331672374e-07	1.223	0.221621587879418	0.774	0.185920908112855	0.694	0.0113989267547466	0.587	0.000200130631011107	2.817	2.33489309405511e-17	2.431	9.13256766722428e-13	1.53	0.000957550424256429	0.968	0.990573502865736	0.868	0.431435091159327	0.734	0.059183264102846
NM_015215	CAMTA1	2.17	1.12035097714488e-05	3.861	1.69060713197403e-19	4.898	7.24933576484712e-27	1.918	0.000106924063875756	1.711	0.00717560377515417	2.497	4.99612181381759e-09	1.033	0.901778995584719	1.779	0.000117872769463868	2.257	2.93295528230135e-08	0.884	0.514638139699399	0.789	0.939625282288313	1.151	0.508995079728609	0.476	7.482728275414e-06
NM_015365	AMMECR1	1.39	0.0537063622226801	3.12	8.01985313411844e-21	2.213	2.39729164724342e-10	2.497	1.30476413106171e-12	1.337	0.111714962486334	1.881	1.19616103610489e-06	1.48	0.0067140821556015	2.245	4.7875454696867e-12	1.593	0.000214937748867032	1.797	4.28540546517118e-07	0.962	0.987884727267834	1.354	0.034262330743515	1.065	0.774677286776087
NM_015379	BRI3	1.038	0.885929292476309	2.07	1.81954695557678e-10	2.032	5.76242515242913e-10	1.279	0.0755425012146707	1.14	0.498508510506254	1.396	0.00805749200922057	1.105	0.547379878097592	1.995	3.03880975062423e-10	1.959	1.40698029600735e-09	1.233	0.0909407503729793	1.099	0.977760429453497	1.346	0.0226031179078538	1.065	0.751324814081846
NM_015469	NIPSNAP3A	0.861	0.776466831791794	3.77	6.12634596302349e-08	2.004	0.00942838450849597	2.574	0.000449854031045747	1.29	0.557997163670552	1.96	0.013954837948897	1.746	0.0614255391103482	4.378	5.31887484549528e-10	2.327	0.0011460141159003	2.989	3.25095881586614e-06	1.498	0.936160664335583	2.276	0.00252811760910013	2.028	0.0197480956566353
NM_015470	RAB11FIP5	1.549	0.000657804777874674	2.984	1.76941537012085e-26	2.614	1.48635490977792e-20	1.957	1.66088214201571e-09	1.439	0.00930031851466497	2.042	2.88195730632379e-11	1.679	5.67097572338677e-06	1.927	4.36331528354293e-11	1.688	3.34353257533944e-07	1.263	0.0318999472260578	0.929	0.977760429453497	1.318	0.0194203059270022	1.084	0.629357008016564
NM_015473	HEATR5A	1.085	0.765689162985168	1.808	1.30141086807544e-05	1.744	4.76693518537666e-05	1.902	4.97555444768371e-06	1.022	0.946594029016276	1.557	0.00195585260830525	1.403	0.0299329155142037	1.667	0.000107137520924521	1.608	0.000451062920231913	1.753	7.62199569001962e-06	0.943	0.983394574876845	1.435	0.0150765675166198	1.294	0.134979968916266
NM_015488	PNKD	0.894	0.623104438132132	2.11	1.18871414522495e-09	2.071	3.3153808705424e-09	2.593	3.82559759162547e-14	0.696	0.0371851964967828	2.014	2.270666672999e-08	1.169	0.349177441125764	2.361	3.14100395816689e-13	2.316	1.50585390123201e-12	2.9	9.5988570498015e-22	0.779	0.867554063128564	2.253	2.80415930679375e-11	1.307	0.0926993764581169
NM_015589	SAMD4A	1.529	0.0471793619386444	2.776	8.16050404788588e-11	3.494	3.11427808390747e-16	1.834	0.000520316238289646	1.08	0.823407551360482	1.825	0.00037799784056857	1.28	0.237265475876458	1.815	9.1771366998614e-05	2.285	2.34643669468432e-08	1.199	0.311674672579336	0.706	0.764498218547164	1.194	0.399151230076846	0.837	0.445640166813009
NM_015831	ACHE	1.24	0.766516747643334	4.417	6.71795340317826e-06	9.754	1.11870527116019e-13	1.696	0.217724030418432	1.213	0.793494385847041	3.248	0.00068382333126444	1.4	0.496157402661307	3.561	2.91256174466651e-05	7.864	2.57614670825152e-13	1.367	0.409654132489651	0.978	NA	2.618	0.00451907276351507	1.129	0.850365134657908
NM_015869	PPARG	1.136	0.594883596069806	1.708	0.000110377826786259	1.991	3.07839151183768e-07	0.835	0.3080114081817	1.02	0.952332886707092	1.214	0.238974872913081	1.312	0.0981120897441861	1.503	0.00274437743734771	1.753	2.52095453852396e-05	0.735	0.0293366853190553	0.898	0.977760429453497	1.069	0.757448600804511	1.155	0.468791051481884
NM_015922	NSDHL	1.001	0.99789741991583	2.147	4.51700146358959e-14	1.663	1.3255831166206e-06	1.169	0.238966644043025	1.05	0.824794608270368	1.224	0.0975976811137253	1.218	0.126942874537125	2.145	7.74667766594613e-15	1.662	8.22280270854765e-07	1.169	0.18077207650558	1.049	0.983394574876845	1.223	0.118488603927089	1.217	0.153977234721587
NM_015932	POMP	1.132	0.611861229193548	2.208	2.32860251752688e-09	1.812	1.40266830468899e-05	1.384	0.0400202451925018	1.271	0.244463332190469	1.502	0.00544210880399907	1.222	0.253174899189581	1.95	2.24769386403428e-07	1.6	0.000591809686101416	1.222	0.180816002563389	1.123	0.977760429453497	1.327	0.0774645441849903	1.079	0.744696837730126
NM_015946	PELO	1.021	0.946672624427404	2.17	1.07368042314068e-09	2.07	1.2850634222864e-08	1.234	0.19230450154422	0.978	0.942170059750215	1.209	0.223564022570107	1.064	0.75853206772884	2.126	6.66290358970959e-10	2.028	1.19377448933837e-08	1.209	0.18255296273714	0.958	0.985870940202838	1.184	0.315320171860859	1.043	0.864951925561532
NM_016032	ZDHHC9	0.999	0.998179639882349	2.394	3.62408398871447e-14	2.335	1.72432021914319e-13	1.806	2.29204069623518e-06	0.895	0.609902499456979	1.706	1.27774109481028e-05	1.277	0.0920476004733354	2.395	4.57518385202541e-15	2.337	3.71338450625604e-14	1.807	8.30380421022383e-08	0.896	0.977760429453497	1.707	1.07886122413602e-05	1.277	0.110559202550647
NM_016038	SBDS	1.296	0.103183365619323	2.782	1.51380535806609e-20	2.539	3.97735395225402e-17	1.945	2.40103469122843e-08	1.162	0.425638282052459	1.589	0.000116569024278204	1.284	0.0712862938148124	2.147	8.06475045345913e-13	1.959	6.00737657464182e-10	1.501	0.000209528636210311	0.897	0.977760429453497	1.226	0.145424233069861	0.991	0.972083987848759
NM_016084	RASD1	1.615	0.560015885683245	12.706	5.84928564041569e-10	24.567	8.92156945545239e-16	0.985	0.986470882668421	0.953	0.971571000794804	1.898	0.254488318916756	0.655	0.592324939894391	7.868	3.94054252104145e-09	15.213	1.04906837321457e-15	0.61	0.330432539042213	0.59	NA	1.175	0.81455448851197	0.406	0.183446747414847
NM_016315	GULP1	0.884	0.591869614272628	2.046	3.28574700028086e-08	1.503	0.00316241738729327	1.201	0.273654331715006	0.642	0.00941038658778403	1.11	0.54391339322475	0.971	0.893409548739287	2.315	1.02602702997174e-11	1.7	4.82598689697837e-05	1.359	0.0225713244516166	0.727	0.647436360176626	1.256	0.158386370186959	1.098	0.655829079421965
NM_016352	CPA4	2.224	0.0260991913878277	71.732	3.88601229529095e-63	68.696	7.1951433097198e-62	16.911	3.23622739042526e-25	2.076	0.0545309709638902	7.064	6.11649762586569e-13	3.656	1.00136814351808e-05	32.252	2.39746020242855e-49	30.887	3.80667065356299e-48	7.604	3.80988528847752e-18	0.933	0.987884727267834	3.176	1.41077001671622e-05	1.644	0.146265262619144
NM_016371	HSD17B7	1.21	0.536963269268402	2.62	5.41404682175513e-08	2.206	1.25760656227082e-05	1.079	0.781126718033348	1.317	0.327551500749575	1.493	0.047923767598363	1.633	0.0171390143919566	2.165	7.11595584549403e-06	1.823	0.000888714746241518	0.892	0.618867737276843	1.089	0.983394574876845	1.234	0.378301237555485	1.35	0.204748359801028
NM_016445	PLEK2	0.803	0.237270994756486	1.548	0.000515407146049546	1.991	7.597022985486e-09	0.926	0.664043410309851	0.982	0.951267930038061	1.247	0.119153771238631	0.898	0.542436923997098	1.928	4.10697667163684e-08	2.48	5.77771480555821e-15	1.153	0.33118525712822	1.222	0.936160664335583	1.553	0.000843840162857172	1.119	0.562739741662349
NM_016836	RBMS1	1.991	4.58854051946779e-10	3.161	2.68218126540579e-32	3.212	1.76738697622864e-33	3.119	2.54513407006573e-29	1.562	0.000452067993049073	2.822	6.92936037587094e-26	1.574	4.54798557561e-05	1.588	8.60093366833401e-07	1.613	4.28646858114937e-07	1.567	7.64919782583757e-07	0.785	0.644110365728729	1.418	0.000632680827458372	0.791	0.0545921542157863
NM_017548	CDV3	0.954	0.858268168552253	2.351	9.35322194022767e-13	1.704	1.9765950149343e-05	1.087	0.634095625632543	1.156	0.475977245342965	0.952	0.77792342661933	1.159	0.369567350490363	2.465	3.95286971272668e-15	1.786	1.41907102989831e-06	1.14	0.365669340872998	1.213	0.936160664335583	0.998	0.993323257669041	1.216	0.239179010470634
NM_017599	VEZT	1.152	0.369553536733925	2.476	1.16942001837532e-21	1.826	7.57068641300942e-10	1.456	0.000523545591468175	1.159	0.349730968406787	1.373	0.00297658788652929	1.277	0.0363464593529374	2.15	7.80500168261916e-17	1.585	1.96471681571946e-06	1.264	0.020875232629805	1.006	0.998725127173059	1.192	0.149300146737706	1.108	0.482479906592913
NM_017636	TRPM4	0.782	0.329975980282036	1.701	0.00103569612461389	1.823	0.000156498413894631	1.405	0.0646162886834433	1.022	0.956321116485718	1.505	0.0167245044792223	1.125	0.609310512915767	2.176	5.34520184698334e-07	2.331	4.13994647827933e-08	1.797	0.000117917664231509	1.307	0.936160664335583	1.925	7.41915685657908e-05	1.439	0.0711210399261678
NM_017658	KLHL28	1.718	0.006841674779887	3.955	1.96055043752529e-19	4.256	1.28559726570891e-21	4.015	2.05086782587623e-18	1.448	0.105314623550865	3.762	9.25128294232043e-18	1.715	0.00252753136234872	2.302	1.08525072655815e-08	2.478	4.97257194345025e-10	2.337	1.25720378547577e-09	0.843	0.968326014380101	2.19	2.83694028597951e-07	0.999	0.996189391752419
NM_017765	PQLC2	1.059	0.872981387572925	2.006	2.173111391096e-05	3.204	8.51557089007182e-14	1.319	0.167177329286812	1.022	0.957350750072015	1.838	0.000319007486360541	1.221	0.3561696211788	1.893	5.60817659144074e-05	3.024	2.94767528715556e-13	1.245	0.22840853997624	0.965	0.992861809747231	1.735	0.00126938117448094	1.152	0.572068897812226
NM_017831	RNF125	0.959	0.919191397425014	2.303	6.63131859669173e-07	2.002	5.12395926097803e-05	1.402	0.098091586774144	0.891	0.734018247021721	1.712	0.00284889658206294	0.978	0.944179603362305	2.402	7.94962113146627e-08	2.087	1.27524682463146e-05	1.462	0.0328671129123748	0.929	0.984956432958145	1.785	0.00142309766177076	1.02	0.958736089330832
NM_017877	SLC35F6	1.076	0.792498669631945	1.746	5.04130781236939e-05	1.65	0.00033240194367887	1.238	0.209088246470751	1.059	0.840490827667184	1.311	0.0808842086847061	1.072	0.739903670189536	1.623	0.000277915286082351	1.533	0.00198271936194833	1.15	0.379018687920728	0.984	0.995619203021898	1.218	0.251175137859136	0.997	0.990315362202267
NM_018028	SAMD4B	1.073	0.691284579296635	1.904	3.26526328444787e-12	1.655	9.26025635387624e-08	1.349	0.00463144925649189	0.96	0.839620214427131	0.913	0.454963772386095	1.033	0.833433817177401	1.774	1.30976793249272e-10	1.543	2.86564197778842e-06	1.257	0.0173663654953313	0.895	0.966126021375904	0.851	0.168034892196443	0.963	0.828146432291373
NM_018036	ATG2B	1.116	0.787475815739154	2.175	8.58548794069828e-05	1.813	0.0038001098883756	2.24	9.75973764911823e-05	1.118	0.776377357774893	2.156	0.000126556599525484	1.23	0.445395174901652	1.948	0.000524890810292678	1.624	0.0191674077141044	2.006	0.000180576682877891	1.002	0.999669442783488	1.931	0.00124581512220044	1.101	0.778727332988145
NM_018275	C7orf43	1.38	0.238397561129146	4.947	5.49427304726886e-20	4.533	6.78519392455987e-18	4.532	1.80886558369693e-16	1.752	0.0205573802650567	3.022	1.37373412038655e-09	3.181	4.27473187070876e-10	3.585	2.50806810932451e-14	3.285	2.44401312714424e-12	3.284	2.30890162256524e-13	1.27	0.963686028564636	2.19	1.86062832135987e-05	2.305	1.33015360027214e-05
NM_018306	TMEM40	1.545	0.113024559432533	3.201	1.52352217152138e-09	2.797	1.36505819744035e-07	2.321	5.7872794518045e-05	1.245	0.512741973307448	1.856	0.00341913804396493	1.49	0.0964597590413909	2.072	0.000100863426651538	1.811	0.00247796048138999	1.503	0.040302285401076	0.806	0.967304287906147	1.201	0.490659449558762	0.964	0.924983611883897
NM_018317	TBC1D19	0.974	0.950183572805261	1.5	0.0313589803372713	1.844	0.000476907071909401	1.188	0.454988888956647	1.062	0.874586292887386	1.917	0.000205639760306783	0.827	0.440932988292121	1.54	0.0181363722111382	1.893	0.000237098496196005	1.22	0.324089978540368	1.09	0.983039735422304	1.968	0.000128247200359423	0.849	0.558316907737469
NM_018351	FGD6	1.669	0.0011834672142563	5.815	4.51261768444041e-49	5.481	4.10782756910664e-46	1.953	9.73349629898986e-07	1.726	0.000769638673854518	2.498	9.80295149768324e-13	1.847	1.00683234855921e-05	3.484	3.01780763978889e-29	3.284	1.40688098271064e-26	1.17	0.26554160957783	1.034	0.987884727267834	1.497	0.00229232041559425	1.107	0.604918129125561
NM_018425	PI4K2A	1.07	0.831616410995609	1.859	4.03914391633231e-05	2.066	9.77235784322911e-07	0.932	0.753018727381489	1.301	0.244309844841184	1.386	0.0525410845754061	1.253	0.238023264341975	1.738	0.000169344804064026	1.931	6.2923906926379e-06	0.871	0.450736017002867	1.216	0.963686028564636	1.295	0.160684380867796	1.17	0.474814935875037
NM_018426	TMEM63B	1.087	0.79148842689365	1.72	0.000641707345454688	1.799	0.000202680789247056	1.984	2.96930211277775e-05	1.003	0.993485002230136	1.802	0.000244422827244107	1.359	0.100134517390809	1.582	0.00290958136748381	1.655	0.00125317310923402	1.825	3.83743002451474e-05	0.923	0.981870176507977	1.658	0.00195018663171986	1.25	0.287850364919412
NM_018438	FBXO6	0.786	0.319017371450246	1.559	0.00631798203804471	1.829	0.000111664289222035	1.064	0.789425914690105	0.836	0.49486122762173	1.379	0.0653110047083038	0.846	0.433947762616012	1.985	7.12398636895105e-06	2.328	1.89283764870093e-08	1.355	0.067967313633985	1.065	0.985383860635837	1.755	0.000641220875040753	1.077	0.794135082803763
NM_018447	EMC3	1.118	0.652268100597677	1.989	1.59171733402699e-07	2.141	3.53291970890867e-09	1.53	0.00352487829261049	1.127	0.616110422972727	1.343	0.049209148980423	1.756	5.54162460818217e-05	1.779	6.18423187480838e-06	1.916	2.73745616551038e-07	1.369	0.0180299117878494	1.008	0.998725127173059	1.201	0.285289353922497	1.571	0.00230821802234176
NM_018509	LRRC59	0.965	0.890650882582023	1.735	4.69832839210385e-06	1.531	0.000590078967149834	1.127	0.456497262281609	1.116	0.601939040902456	1.055	0.75199260724303	0.945	0.765088244535722	1.798	2.85244684889557e-07	1.588	0.000107959253783384	1.168	0.248915270672634	1.157	0.963686028564636	1.093	0.606652561478592	0.98	0.932864029539996
NM_018941	CLN8	1.266	0.31960629111729	3.368	1.27067916040626e-16	2.168	4.24861108192708e-07	2.853	1.4110558959834e-11	1.176	0.537838203575242	1.639	0.00258937358920267	1.49	0.0248387180904256	2.661	4.37308637365043e-12	1.712	0.000428420846713871	2.253	4.23012862227067e-09	0.929	0.983039735422304	1.295	0.168568663157873	1.177	0.465844278431205
NM_018999	CCSER2	1.351	0.102695585236248	2.212	1.89501619067884e-09	2.027	1.28950745713389e-07	1.572	0.00232802712176593	1.223	0.340792532813338	1.42	0.0177009225467612	1.341	0.0670734068349987	1.637	0.000165604252650325	1.5	0.00303308781002181	1.163	0.32667327909735	0.905	0.977760429453497	1.051	0.818787749302725	0.993	0.979162813418193
NM_019015	CHPF2	1.356	0.0873654032677082	2.313	3.74443036385461e-11	2.297	4.65213318904601e-11	1.779	2.80732901875766e-05	1.292	0.184386269773194	1.814	7.37442945914838e-06	1.247	0.179260121269327	1.705	1.52040531788092e-05	1.693	2.59764165186559e-05	1.312	0.0380907407087774	0.952	0.985383860635837	1.337	0.0478725216993759	0.919	0.691417038358067
NM_019024	HEATR5B	1.081	0.820328178770794	1.872	0.000146307941211493	1.929	6.17454992603845e-05	1.435	0.0573899789529342	0.978	0.957315948547164	1.486	0.0272764769888041	1.104	0.68948563290723	1.731	0.000635536511043004	1.784	0.000358564139987059	1.327	0.10074552623885	0.905	0.977886072656596	1.374	0.101566810773461	1.021	0.950199972975306
NM_019034	RHOF	1.139	0.586425310132963	1.778	3.26939340226194e-05	2.138	2.073308245743e-08	1.308	0.104462835780084	1.209	0.385469236986152	1.329	0.0673558894225992	1.014	0.954075450987296	1.561	0.00102034616424338	1.877	2.32310340838586e-06	1.148	0.392254305738536	1.061	0.983394574876845	1.167	0.395966025513459	0.89	0.581812867583061
NM_019050	USP53	1.104	0.763333734107001	1.824	0.000348361386206307	1.948	6.22531009151414e-05	0.843	0.439088220258488	0.897	0.732834389585287	1.197	0.381760711373514	1.132	0.605582466153579	1.652	0.00215467281171147	1.764	0.000571151254191822	0.764	0.132866408918765	0.812	0.963686028564636	1.085	0.754042806513006	1.025	0.939935378033564
NM_019590	KIAA1217	1.103	0.832861447582633	2.555	1.94318679571284e-05	1.81	0.0110432546157852	1.757	0.0245692788442508	0.89	0.79807041635016	0.924	0.805280283356602	0.835	0.576530531416634	2.316	7.41644314778456e-05	1.641	0.0343838647344808	1.593	0.037817006947465	0.807	0.977760429453497	0.838	0.578519547373917	0.757	0.379811542564161
NM_019844	SLCO1B3	3.107	0.0100501943281924	6.745	2.42301850485932e-08	8.883	5.29947590916275e-11	6.151	2.29820710289312e-07	3.532	0.00361806170412608	5.622	8.5516577896105e-07	3.125	0.00422071035417469	2.171	0.00394766751322643	2.859	4.23628839635558e-05	1.98	0.00884374923824899	1.137	NA	1.809	0.0547810664845996	1.006	0.991732807197605
NM_020177	FEM1C	0.975	0.941557551560237	2.346	2.24012123155312e-10	2.002	4.14438780932933e-07	1.342	0.0735051525036224	1.137	0.603640557894739	1.141	0.465609970937406	1.089	0.68928655659011	2.407	1.73645432602178e-11	2.053	8.25968899140327e-08	1.376	0.0253103119647181	1.166	0.968090197542455	1.17	0.41083829164083	1.117	0.620889413940707
NM_020208	SLC6A20	0.899	0.797021036541273	2.315	2.39377213975519e-05	1.926	0.00140025206613848	2.056	0.000769907993169698	0.763	0.406184710976433	1.299	0.279243840524219	1.003	0.994327594879428	2.574	6.21703766618838e-07	2.142	0.00011836662554914	2.286	8.73813263865093e-06	0.849	0.977760429453497	1.444	0.127431031499802	1.115	0.750679065534
NM_020239	CDC42SE1	0.939	0.807838861680456	2.359	1.67665251701378e-12	1.788	3.90030982751644e-06	1.862	2.2763407052827e-06	0.888	0.590108423324915	0.999	0.995293155924789	1.363	0.0339097305759576	2.513	2.84927983001979e-15	1.904	1.05078842588481e-07	1.983	2.52205401531888e-09	0.946	0.983394574876845	1.064	0.756489583755254	1.452	0.0113762799691492
NM_020299	AKR1B10	7.344	0.165703353521331	77.46	8.09088802343214e-06	64.35	2.27098547745756e-05	20.464	0.00471884854180539	3.7	NA	6.052	0.141805707050273	4.883	0.240855901164093	10.547	1.03260850619997e-05	8.762	8.26497368921484e-05	2.786	0.0989715376955372	0.504	NA	0.824	0.868690349688746	0.665	0.73269830596653
NM_020345	NKIRAS1	0.949	0.882578543388873	2.293	7.87990752614542e-08	2.493	2.49265762888664e-09	1.973	4.26397043276328e-05	0.942	0.859693569844421	2.152	1.2276311011722e-06	1.179	0.446288744975107	2.417	3.01134487366426e-09	2.628	8.18119623154586e-11	2.08	5.3352922321987e-07	0.992	0.99878574543106	2.268	1.49589744350952e-07	1.243	0.323210915573112
NM_020412	CHMP1B	0.819	0.257864416626208	1.791	7.43066254605575e-07	2.113	9.77018492189963e-11	1.451	0.0047330188485612	0.903	0.629884561354575	1.439	0.00398011955416267	1.328	0.0400741748718008	2.188	1.80676583573153e-12	2.582	8.56181143532349e-18	1.773	2.10551413294436e-07	1.104	0.977760429453497	1.759	2.24454092790708e-06	1.622	0.000189317986374765
NM_020470	YIF1A	1.255	0.258505251116391	1.942	7.15795258768752e-07	1.887	2.43521540058108e-06	1.188	0.323401751252604	1.095	0.726035529566597	1.591	0.00103723192478651	1.464	0.0124228802336209	1.548	0.000971982657269161	1.504	0.00282273003710245	0.946	0.757642713641801	0.872	0.977760429453497	1.268	0.143007299697278	1.167	0.421044334952289
NM_020529	NFKBIA	0.771	0.194441315603032	3.278	3.34627668675015e-19	3.285	3.00182636940255e-19	0.811	0.232227036689353	0.774	0.216223981987777	0.862	0.396655757408326	0.678	0.0146594417452148	4.254	4.02722287989886e-30	4.264	3.67863777098905e-30	1.053	0.78484298002084	1.005	0.999454680786026	1.119	0.571791991733269	0.88	0.546528857066049
NM_020532	RTN4	0.869	0.492802459771044	2.114	7.59913158049711e-10	1.731	1.17300005465751e-05	1.345	0.0400202451925018	0.873	0.512371313483486	1.268	0.0953695977118099	0.971	0.888441397484692	2.433	1.32847920693743e-14	1.993	6.10181979626112e-09	1.549	0.000249934180352021	1.005	0.999454680786026	1.459	0.00455633089917092	1.118	0.552079206636707
NM_020673	RAB22A	1.28	0.218944504750867	2.031	2.20639008989563e-07	2.078	8.61157826489578e-08	1.482	0.0114750378688612	0.924	0.771491125385469	1.369	0.0414019768431461	1.246	0.205420947773868	1.586	0.000653687744715007	1.623	0.000428826229873704	1.158	0.358692222094854	0.722	0.655793025753588	1.069	0.756661271836367	0.973	0.919954551721858
NM_020716	GRAMD1B	1.91	0.00915904989941089	8.128	1.98347714595563e-31	12.654	4.93448229322846e-47	1.366	0.216304811419267	2.15	0.00165883053805952	3.416	1.6281131186997e-10	2.53	6.13047658825575e-06	4.256	8.9730700597029e-19	6.625	2.60728374093725e-32	0.715	0.0994814372730312	1.125	0.977760429453497	1.788	0.00257358498962827	1.325	0.254236959576897
NM_020754	ARHGAP31	1.356	0.218333443516034	2.295	4.86337969836876e-07	2.176	2.77928401808497e-06	2.334	6.49998972313815e-07	1.382	0.191265791300713	2.512	1.86792045144672e-08	1.5	0.0381987413843037	1.693	0.00103358072126244	1.604	0.0043708112049122	1.721	0.000378947632878443	1.019	0.995864965562388	1.853	0.000162743299785108	1.106	0.708824883521766
NM_020755	SERINC1	1.184	0.411407662930103	1.842	1.88650919525273e-06	1.96	1.23545393457542e-07	1.661	0.000243291548315563	1.112	0.643641556718603	1.712	4.56812607331708e-05	1.587	0.000937257113352912	1.556	0.000448360261309823	1.656	6.81656959444269e-05	1.403	0.00802316894990806	0.94	0.983039735422304	1.446	0.00779622863375887	1.341	0.0608762667959345
NM_020801	ARRDC3	1.524	0.167410790150533	3.691	2.53876231149107e-10	5.051	1.0045109593802e-15	1.767	0.0186128509621074	1.371	0.350232105734436	1.757	0.0160105177417733	2.164	0.000845273746682127	2.422	8.28498478349507e-06	3.315	6.5557180332588e-10	1.16	0.565876403805235	0.9	0.983039735422304	1.153	0.646408305277072	1.42	0.198314501797428
NM_020814	2000-02-29	2.507	NA	29.73	0.00298716099894555	24.111	0.00612268900825511	21.406	0.0121346800152412	6.031	NA	7.94	NA	3.058	NA	11.857	0.0217768824206699	9.616	0.0465386757499627	8.537	0.0546983786367866	2.405	NA	3.167	NA	1.22	NA
NM_020831	MKL1	1.035	0.900980809265152	1.67	4.00567730659918e-05	1.723	1.23605061337005e-05	1.313	0.0617898739400752	0.856	0.443661137271626	1.072	0.681963987356901	1.137	0.44999084441588	1.613	7.16742930920108e-05	1.664	2.90576610758174e-05	1.268	0.0678118242867583	0.827	0.939625282288313	1.035	0.868801001577264	1.098	0.630311734089724
NM_020928	ZSWIM6	1.51	0.00891312274369875	2.303	8.29693367489716e-12	2.731	2.95603475277693e-17	1.211	0.232387579348329	1.46	0.0231378820596221	1.847	1.41094117306854e-06	1.336	0.0531383237951757	1.525	0.000437903240065854	1.809	3.37604262553406e-07	0.802	0.0941495733503768	0.967	0.987884727267834	1.223	0.17896140637809	0.885	0.502582033577925
NM_020947	TLDC1	1.587	0.00208491183702544	2.735	4.03614691149516e-17	3.06	3.59946316355547e-21	2.402	3.84435580424515e-12	1.431	0.0315682396687964	2.581	5.22828515407028e-15	1.899	6.9699008290948e-07	1.723	3.66132561352719e-06	1.928	1.82323343481081e-08	1.513	0.000433594977886307	0.902	0.977760429453497	1.626	0.000100527791351151	1.197	0.279878446797198
NM_021013	KRT34	0.47	0.749908130867128	43.97	0.000104025184912116	80.296	4.65677626258831e-06	3.325	0.372528326348277	1.151	NA	9.982	0.0370891858801503	2.064	0.671359228595437	93.601	1.1582575471698e-07	170.928	1.51622952285934e-09	7.077	0.0606309420722266	2.45	NA	21.249	0.00213088798083685	4.393	0.332235241618859
NM_021127	PMAIP1	1.536	0.0158306975802192	4.11	5.7698261787213e-26	4.346	5.15924030786613e-28	1.927	1.15886611391174e-05	1.653	0.00481247902574811	1.489	0.00915737306358739	1.094	0.67114808163877	2.676	5.10947537234491e-14	2.83	2.37172025688993e-15	1.255	0.135929148220871	1.076	0.98012963270342	0.97	0.898566030569634	0.713	0.047578326614217
NM_021133	RNASEL	1.902	0.00877268579000697	4.2	1.70130658624418e-14	3.614	1.01177929377003e-11	3.909	2.56348691184449e-12	1.604	0.0869930269506541	3.904	7.150465198191e-13	2.436	1.62972976295145e-05	2.209	6.74332890374743e-06	1.9	0.000479372958122837	2.056	2.54818160832554e-05	0.844	0.977760429453497	2.053	0.000116938665048683	1.281	0.333438587623076
NM_021137	TNFAIP1	1.595	0.000199610331640437	5.397	1.10992416385931e-63	4.118	8.32476547785538e-45	2.934	1.35643850110297e-23	1.634	0.000161586684930181	1.986	1.66795138986464e-10	1.544	0.000198713948050241	3.383	1.26605925417811e-36	2.581	3.99816788847883e-22	1.839	3.51189647715451e-10	1.024	0.992861809747231	1.245	0.079992618621913	0.968	0.871314688430889
NM_021170	HES4	1.063	0.875337982777165	1.673	0.00508585325120855	1.946	0.000190311519038734	1.186	0.466498749593228	1.337	0.274067750864088	0.755	0.181581386633548	0.653	0.0411930104552781	1.574	0.0106783075113024	1.832	0.000564739990521102	1.116	0.622028030029075	1.259	0.963686028564636	0.711	0.109038347942078	0.615	0.0213959331501352
NM_021181	SLAMF7	3.736	NA	26.619	0.0017112218956074	23.125	0.00301549987928519	5.696	0.167242946009692	1.946	NA	8.827	0.0639641532568852	6.244	0.161289959003665	7.126	0.00521636122816864	6.19	0.0129248534920456	1.525	0.633945491504392	0.521	NA	2.363	NA	1.671	NA
NM_021202	TP53INP2	3.215	1.48348649830023e-07	6.804	1.82680147700715e-23	8.726	3.70732483657445e-30	4.577	7.50683149120042e-14	2.394	0.000482362481771729	5.669	7.23033965856507e-19	4.533	5.81995922505641e-14	2.116	2.48695458948608e-05	2.714	1.05205898663835e-08	1.423	0.0672428879062972	0.744	0.936160664335583	1.763	0.00392404329016418	1.41	0.147600774737244
NM_021237	SELENOK	1.052	0.839499447823913	2.06	2.1402222081543e-10	1.81	3.00157661421559e-07	0.973	0.886322613056732	1.217	0.267292247562362	1.122	0.439831557002163	1.1	0.569579507906018	1.959	1.03609524553761e-09	1.721	1.77793757078724e-06	0.926	0.606460716945901	1.157	0.963686028564636	1.067	0.723483156851672	1.046	0.834846810363879
NM_021727	FADS3	1.152	0.464747779490115	2.233	1.93276880164197e-12	1.881	5.85005660731708e-08	2.251	9.86195603384517e-12	1.171	0.406184710976433	1.404	0.00766981936824151	1.099	0.582055538832176	1.939	2.0566606599753e-09	1.633	2.08165662323325e-05	1.954	2.87838483286866e-10	1.016	0.995619203021898	1.219	0.169560454141547	0.954	0.828355475181582
NM_021732	AVPI1	1.134	0.58616669290916	1.744	3.18681654935265e-05	2.159	2.94709152077081e-09	1.57	0.00189302837198363	1.186	0.425992448420365	1.507	0.00370082599821195	0.97	0.890352478096208	1.537	0.00101831897665919	1.904	4.22547053143839e-07	1.385	0.0146402706195366	1.046	0.985870940202838	1.329	0.06456218418663	0.855	0.407802338839376
NM_021980	OPTN	1.087	0.784190210436096	5.056	4.12364563888963e-32	2.704	2.75643447132233e-12	1.632	0.00259204621433411	1.025	0.944933442446782	1.458	0.0203444247026179	1.63	0.00269752908623639	4.652	4.9955034805901e-31	2.488	5.08903918703327e-11	1.502	0.00554147460251642	0.943	0.985383860635837	1.341	0.09485549762266	1.5	0.0201228541735326
NM_022041	GAN	1.258	0.415291671394782	2.205	7.16634552454684e-06	2.272	3.048956143797e-06	1.86	0.00123619406866368	0.925	0.832884913806934	1.434	0.0712832836733531	1.045	0.881770954908467	1.753	0.00117654440717206	1.806	0.000774469258309085	1.479	0.0285772751829134	0.735	0.926705132289229	1.14	0.604683903705585	0.831	0.472990267082091
NM_022060	ABHD4	1.175	0.548024838231558	1.875	7.61515121091227e-05	3.911	1.15891390239368e-20	1.371	0.0908470279740446	0.918	0.787738317146674	1.665	0.00207691916956361	0.788	0.246712295129234	1.595	0.0027009292726429	3.329	1.98566667103382e-17	1.167	0.397768793413876	0.781	0.939625282288313	1.417	0.0513903465270776	0.671	0.0403080404675676
NM_022095	ZNF335	0.975	0.940081180120369	1.764	1.88526031168854e-05	1.628	0.000306931957437344	1.093	0.633514078133864	0.957	0.883374778472525	1.041	0.835952526261608	0.923	0.695056975458706	1.809	3.89269467359875e-06	1.669	0.000112178328334787	1.121	0.481999664045654	0.981	0.995619203021898	1.068	0.759344449799027	0.946	0.825689244591665
NM_022152	TMBIM1	1.042	0.887796008291998	3.317	1.03089043789982e-21	3.255	4.89898152456502e-21	1.396	0.0274956189967579	1.097	0.708357483202702	1.696	0.000101363393296405	1.124	0.529821722814774	3.184	8.41074681563043e-22	3.125	6.32045577138191e-21	1.34	0.0298447543272351	1.053	0.985383860635837	1.628	0.000342885088246069	1.079	0.729412386330563
NM_022566	TLNRD1	1.271	0.484938902280754	3.032	2.23804976842916e-08	2.058	0.000575103261903347	1.284	0.347735104911042	1.148	0.729378274887902	1.086	0.782240248806236	1.349	0.256113076037771	2.386	5.14145716042791e-06	1.62	0.0234284360076971	1.011	0.971726418045566	0.904	0.983039735422304	0.854	0.600163517515475	1.061	0.878034633189879
NM_022821	ELOVL1	1.099	0.54368609285148	2.631	2.07140315156561e-29	2.445	3.07418871810218e-25	1.313	0.00775299084508431	1.035	0.859215091309638	1.453	7.16879697215893e-05	1.421	0.000361471121143405	2.393	7.97396613557151e-26	2.224	1.40412950664357e-21	1.194	0.0627104103075577	0.942	0.977760429453497	1.322	0.00434955388469821	1.293	0.0168249278078903
NM_022842	CDCP1	0.901	0.637637108876234	2.155	1.2301161568514e-10	2.455	2.6257816116859e-14	1.496	0.002857572083096	0.781	0.162109023652943	1.802	2.00655586101115e-06	1.094	0.616548928895432	2.391	1.69828217900239e-14	2.724	9.67116884119568e-19	1.66	1.10069625615685e-05	0.867	0.966126021375904	2	8.03836349417387e-09	1.214	0.23733377799598
NM_023072	ZSWIM4	0.896	0.704176821356329	3.194	3.9982176096261e-16	3.322	2.79393088148489e-17	1.437	0.0372034169007922	0.758	0.234551321721878	1.534	0.00820299265910001	0.959	0.869768466918243	3.566	3.64455626173929e-20	3.709	2.66652764210696e-21	1.604	0.00136294028676924	0.847	0.971239853533665	1.713	0.000689856692145395	1.071	0.80426702754779
NM_023915	GPR87	0.929	0.896212448259473	4.638	3.12805440135352e-12	1.835	0.0190555773213066	5.736	5.27869801371639e-15	1.505	0.263540231429295	0.977	0.953959812800798	1.185	0.644744076432344	4.994	5.02558090586623e-14	1.976	0.00728662746921284	6.176	4.45788259924881e-20	1.62	NA	1.052	0.91165888083676	1.276	0.51765062725153
NM_024050	DDA1	1.216	0.16230956720547	1.906	2.2315336702298e-11	1.888	4.82364070646519e-11	1.221	0.0924242456501477	1.258	0.0948715428029136	1.264	0.0326494992914631	1.247	0.0594881290220734	1.567	2.0350387502106e-06	1.553	5.06437795209849e-06	1.004	0.980284479870629	1.035	0.985445571693379	1.04	0.806877592983888	1.025	0.895411406331819
NM_024085	ATG9A	1.32	0.0774321821735695	2.083	1.37251922014816e-10	2.059	2.67285938764564e-10	1.917	7.65142775738059e-08	1.146	0.483338786718073	1.56	0.000263758569474104	1.408	0.00953137920963545	1.578	5.2955485320385e-05	1.559	0.000116142031096453	1.452	0.000921974101857138	0.868	0.963686028564636	1.181	0.258460501404744	1.066	0.74414213829447
NM_024422	DSC2	1.755	0.000784506072418235	3.15	4.51801916108763e-17	2.691	7.3894950247345e-13	2.715	5.56049080030546e-12	1.494	0.0338735739426093	2.376	9.78675201681309e-10	2.013	2.4695807357341e-06	1.795	1.77617570781636e-05	1.533	0.00307297172658891	1.547	0.00158530073756845	0.851	0.966126021375904	1.354	0.0651037553313921	1.147	0.510508257591081
NM_024531	SLC52A2	1.122	0.560341628047065	1.887	2.49008452376418e-08	1.841	1.02144115935163e-07	1.576	0.000259646386336209	1.075	0.74534993813313	1.573	0.000155566287445928	1.114	0.503827736044739	1.682	2.58880121363816e-06	1.641	1.1811190112644e-05	1.405	0.00269225458426926	0.958	0.985383860635837	1.402	0.00670424931530695	0.993	0.97787915067878
NM_024536	CHPF	0.849	0.4346716627769	1.694	6.37438328989491e-05	2.277	1.05748973820302e-10	1.957	8.60751055700668e-07	0.792	0.228996169117659	2.301	1.1201987241156e-10	0.998	0.995194288721725	1.994	2.113400656894e-08	2.681	4.54206638847185e-16	2.304	1.61361160730931e-12	0.933	0.978881489488413	2.709	7.8656722610685e-16	1.176	0.377409490121158
NM_024616	C3orf52	1.071	0.860399940945751	3.119	2.38148290619174e-11	2.71	7.16686529063023e-09	1.038	0.897884234102048	1.148	0.672867290538818	1.222	0.368541107167979	1.44	0.0866698504312388	2.912	9.06901706685379e-11	2.531	3.66522954724548e-08	0.969	0.906549506024835	1.072	0.985383860635837	1.141	0.615538064474809	1.344	0.209295483219409
NM_024640	YRDC	1.037	0.909413450370101	1.604	0.000763292556120955	1.713	9.86132007260581e-05	0.834	0.306270263069908	1.002	0.995473529881546	1.392	0.0277777787113416	1.159	0.426653428108157	1.548	0.00130746544837427	1.653	0.00022300709306959	0.805	0.147438692477024	0.967	0.989895918431365	1.343	0.063768655767621	1.118	0.599667896448999
NM_024682	TBC1D17	1.125	0.689172764995108	2.194	5.074430655501e-07	1.842	0.000147064727741724	2.103	7.30026278421439e-06	1.009	0.981176151789696	1.463	0.0291936658635905	1.398	0.0752965077954981	1.95	1.03908246449088e-05	1.637	0.0020831319377789	1.868	2.42812195448414e-05	0.896	0.977760429453497	1.3	0.174998774165534	1.242	0.317941656773566
NM_024692	CLIP4	1.013	0.974429352338512	2.705	4.53284279939297e-13	1.991	1.35450135201301e-06	1.306	0.123063131347422	0.813	0.381773756934354	1.724	0.000245856696987876	1.009	0.973637587478423	2.671	1.38374348442911e-13	1.966	1.19064878728245e-06	1.29	0.0933189922963984	0.803	0.951113218401186	1.702	0.000352156016293142	0.996	0.988870392803578
NM_024847	TMC7	1.518	0.138041182467136	5.566	2.2545556115506e-22	4.125	3.62871601719269e-15	2.784	1.43931111931442e-07	1.393	0.285326063000688	3.05	3.42710237016921e-09	2.057	0.000612989461565327	3.667	2.37343786433746e-16	2.718	1.23686568324351e-09	1.834	0.000278892438124648	0.918	0.983394574876845	2.009	0.000108122997291838	1.355	0.203051259671258
NM_025047	ARL14	0.828	0.875841947230653	8.778	1.03492754352972e-06	5.121	0.000498107426428825	3.193	0.0278674544911475	1.405	NA	2.477	0.0982729934050709	2.113	0.218452860891143	10.598	1.20319786178855e-07	6.183	0.000130589297360439	3.854	0.0038936576504628	1.697	NA	2.99	0.060051298370246	2.551	0.150574287027773
NM_025061	LRRC8E	0.683	0.022658444591074	1.736	9.06536472236769e-06	1.97	1.96018734041784e-08	1.409	0.0142209698131788	0.75	0.118286710788831	1.47	0.00340221531738744	0.875	0.440530854710397	2.542	1.47568657756056e-14	2.885	8.16288174744584e-19	2.062	7.55709371187324e-10	1.098	0.977760429453497	2.153	1.69091257370682e-09	1.28	0.151254913233055
NM_025079	ZC3H12A	1.348	0.352623712095469	3.206	4.22943459723665e-09	4.57	3.10131718995816e-15	1.369	0.223122918756476	1.494	0.180106061908801	1.316	0.275458889745119	1.405	0.186877446651215	2.378	5.78680352389199e-06	3.39	5.0382808631855e-11	1.015	0.95920886440173	1.108	0.983039735422304	0.976	0.948200397254264	1.042	0.918468312596571
NM_025130	HKDC1	0.552	0.0935952519739279	3.549	1.28939205304031e-08	3.686	3.76122545429446e-09	0.695	0.243582139462948	0.673	0.312645022858246	0.346	0.000303080911326776	0.247	8.51700815295396e-06	6.43	2.28513562845881e-15	6.679	5.92298762786118e-16	1.259	0.481999664045654	1.22	0.977760429453497	0.626	0.224559873528486	0.448	0.0396843865062125
NM_025147	COQ10B	1.462	0.0415165322940531	2.25	7.4851803676825e-09	2.888	8.62059149216602e-15	1.64	0.0015281734858582	1.238	0.342336800795601	2.615	5.95905959050006e-12	1.835	6.32156277859874e-05	1.539	0.00208327441687907	1.974	4.6037651493532e-07	1.121	0.503762624423842	0.846	0.966126021375904	1.788	4.27090047300089e-05	1.255	0.223287464178553
NM_025193	HSD3B7	0.976	0.951917164916102	1.95	8.74011215926969e-05	1.76	0.00115435034486793	2.087	3.22968709310278e-05	0.978	0.957350750072015	1.958	9.89864212944949e-05	1.275	0.26070387743581	1.997	2.23017694313704e-05	1.803	0.000502279880469668	2.138	1.04480063724874e-06	1.002	0.999454680786026	2.005	4.71031429957692e-05	1.305	0.238936662522314
NM_025194	ITPKC	0.918	0.840585411076151	4.093	5.54681737692472e-14	2.188	8.62487896517574e-05	2.152	0.00027504456791751	0.791	0.489264562476139	0.892	0.677121909516197	1.389	0.181534927057026	4.459	1.96730711653438e-16	2.384	7.57310236628989e-06	2.345	4.38277791161849e-06	0.862	0.977760429453497	0.972	0.936317878542248	1.514	0.0980333739569393
NM_025195	TRIB1	0.631	0.00282745271076856	1.534	0.00118745318529631	1.646	0.000134057899831688	1.52	0.00308319113994837	0.543	5.57566443605193e-05	0.949	0.768756679348197	0.899	0.558741589627483	2.432	8.52223639635394e-14	2.611	9.76075830851812e-16	2.411	2.71738304863552e-14	0.861	0.966126021375904	1.504	0.00269702747777761	1.425	0.0190128869050326
NM_025245	PBX4	0.802	0.586111801534265	2.251	0.00018379307703714	1.922	0.00354058011905136	0.851	0.609593482556807	0.558	0.0899065625153026	0.705	0.211615319491488	0.723	0.277141617275797	2.806	1.78923864078929e-06	2.397	9.89547814500854e-05	1.061	0.858744178179182	0.695	NA	0.878	0.736598156308643	0.902	0.814389913355129
NM_025258	VWA7	1.306	0.351729822156056	2.334	2.8367407762605e-06	4.604	1.80598019948622e-19	1.351	0.182849059759102	1.164	0.64815672998071	2.334	3.56294392060489e-06	1.231	0.402951529726833	1.788	0.000991358243868586	3.526	8.27754610424038e-15	1.035	0.894335605686284	0.892	0.977760429453497	1.788	0.00189149663189004	0.943	0.864717587716079
NM_030640	DUSP16	1.159	0.463321866430287	3.743	1.08648797920124e-32	2.954	5.29977719539749e-22	1.837	9.93515962365462e-07	1.136	0.53928223456887	1.588	0.000222521976963707	1.356	0.0297527334111006	3.23	4.08650717924406e-28	2.55	8.00373042004774e-18	1.585	3.83933132460336e-05	0.981	0.995619203021898	1.37	0.0177779686097438	1.17	0.349485410881176
NM_030791	SGPP1	1.293	0.282860162047913	2.129	1.84146829367496e-06	1.999	1.56183779591422e-05	1.342	0.127598245958223	1.158	0.598157739401218	1.571	0.00847514399066056	1.285	0.209973524048945	1.648	0.00146304343210681	1.546	0.00787595063990085	1.038	0.866078954736464	0.896	0.977760429453497	1.216	0.345093474825381	0.994	0.986278637035246
NM_030939	C6orf62	0.907	0.707117560620677	1.634	0.000449584707645537	1.788	2.4945841571456e-05	1.082	0.692715944985457	0.891	0.635132854950492	1.182	0.320176916467295	1.235	0.221381947620393	1.802	8.28498478349507e-06	1.971	2.82332527362901e-07	1.192	0.254680640043406	0.982	0.995619203021898	1.303	0.106466940907321	1.361	0.0672689731316349
NM_030952	NUAK2	2.047	0.00706170432847831	5.665	1.51218153351743e-18	8.161	8.47606081557954e-28	1.505	0.119646956499521	1.609	0.124736350819394	1.907	0.00563156344433304	1.934	0.00616799043365453	2.768	6.85346926345727e-09	3.988	3.58136006649412e-16	0.735	0.154902649484068	0.786	0.966126021375904	0.932	0.827168259861109	0.945	0.880670069106611
NM_030969	TMEM14B	1.038	0.897157423059364	1.569	0.000810344878397345	1.797	7.22673742004203e-06	0.992	0.972135818050238	1.228	0.305440220029815	1.179	0.305342488557026	1.6	0.000875419207870468	1.511	0.00152911406000805	1.731	1.90653547613733e-05	0.955	0.795536070260023	1.183	0.963686028564636	1.135	0.481056534626145	1.541	0.00364638795931049
NM_031229	RBCK1	1.07	0.881909233874532	1.908	0.00222600371335141	1.885	0.00290436197915775	1.234	0.437170989596707	1.342	0.357131478224436	1.17	0.55548821773391	1.003	0.993995580863081	1.783	0.00453341273369218	1.762	0.00703690339471605	1.153	0.576132324280239	1.254	0.966126021375904	1.094	0.779260702236122	0.938	0.868412421234162
NM_031412	GABARAPL1	1.193	0.34326853086583	2.861	2.79177712799874e-20	2.288	8.93579729907883e-13	1.231	0.157398023465219	0.986	0.962680802326082	1.414	0.00738698338343843	1.214	0.197900352455443	2.399	2.24290602692597e-15	1.919	1.01870529040307e-08	1.032	0.849157816419453	0.827	0.936160664335583	1.186	0.263270580997283	1.018	0.94149587850066
NM_031459	SESN2	1.21	0.696848952249494	2.512	0.000580338419634422	2.183	0.00441524735632154	1.673	0.10002930581341	1.119	0.837107941136056	1.1	0.796844975865385	1.334	0.413989698434149	2.076	0.00513094327934867	1.804	0.0337260818459788	1.383	0.271369920491886	0.925	0.987884727267834	0.909	0.822071247777149	1.103	0.839459355214651
NM_031464	RPS6KL1	1.092	0.888854639416058	3.605	1.02061112377216e-06	2.291	0.00331747328621968	1.726	0.092226091922516	1.058	0.93481673179678	1.12	0.779757482624308	1.632	0.144305010012233	3.302	2.715792641277e-06	2.099	0.00857274286973969	1.581	0.120476632263499	0.969	NA	1.025	0.962242120934715	1.495	0.282024020421999
NM_031910	C1QTNF6	2.663	1.06889706100846e-08	7.712	1.57191604822202e-44	4.119	4.89898152456502e-21	6.112	2.79602611093264e-32	2.62	6.54640492245618e-08	4.264	9.82651784800781e-22	5.264	1.61215355117854e-28	2.896	1.00245722832393e-15	1.547	0.00324022497126885	2.296	1.56040658383153e-10	0.984	0.996055134624337	1.601	0.00204800474160332	1.977	6.71457004769639e-06
NM_031924	RSPH3	0.922	0.792483181715418	1.537	0.00631222240838918	1.705	0.000519654377215016	1.141	0.518640386293113	0.993	0.985056435656788	1.614	0.00252676008776505	0.855	0.448721897251881	1.666	0.000563580197438677	1.849	3.26959618741831e-05	1.237	0.198889904851562	1.077	0.983039735422304	1.75	0.000302963599246218	0.927	0.773693281588378
NM_031958	KRTAP3-1	0.552	0.536963269268402	57.264	5.32964062158344e-20	5.503	0.000463291022275666	9.693	3.73388301567172e-06	1.165	0.894398017181493	1.026	0.97532582239549	6.096	0.000374798948850303	103.701	1.78914421509064e-22	9.965	8.59752812086668e-06	17.553	1.35565820715773e-09	2.11	0.963686028564636	1.858	0.415792061065482	11.04	1.71234297545223e-05
NM_032047	B3GNT5	1.158	0.556647391904056	2.491	9.91919841763627e-11	2.176	5.49591532527142e-08	1.229	0.265444456627205	0.97	0.930337806083563	0.849	0.374533215813729	1.181	0.395425824656101	2.15	2.11624472387402e-08	1.879	7.93293639988847e-06	1.061	0.76126844939847	0.838	0.963686028564636	0.733	0.0726225726529859	1.02	0.947694066346914
NM_032145	FBXO30	0.92	0.808762437964284	1.798	0.000468425136421887	1.634	0.00423999221837285	1.053	0.837845540070402	1.003	0.994948946452651	0.84	0.414332251746614	1.14	0.582414735750916	1.955	3.29613517541151e-05	1.776	0.000593704561862343	1.145	0.507348215284542	1.09	0.983039735422304	0.913	0.735185797105365	1.239	0.362933368637552
NM_032148	SLC41A2	1.324	0.371383303209849	3.332	1.53488965103546e-10	2.346	1.34918248242041e-05	1.206	0.486562299719201	0.881	0.755053747702088	1.158	0.586709768635049	1.48	0.100406478546028	2.517	2.92528072657408e-07	1.773	0.00344863803566043	0.911	0.718130998416016	0.666	0.856743811370662	0.875	0.654733947495446	1.118	0.731547489219594
NM_032167	SNX29	1.245	0.323500325799075	1.963	2.21488816505669e-06	2.414	1.48400152629467e-10	1.591	0.0030563706867781	1.345	0.151480758268809	1.944	3.83712175209661e-06	1.074	0.753730683405461	1.576	0.00113874903522776	1.939	9.041937010406e-07	1.278	0.0996278448022169	1.08	0.978881489488413	1.562	0.00271490522184136	0.862	0.482689990456739
NM_032283	ZDHHC18	1.313	0.14543432795904	2.535	3.88628427926318e-13	3.589	1.39532574583349e-24	1.506	0.00552522311985451	1.629	0.00322143691049908	1.92	1.13367691774878e-06	1.201	0.288739833598234	1.93	1.31007371545629e-07	2.733	1.1215050747968e-16	1.147	0.370541863774488	1.24	0.936160664335583	1.462	0.00758962907082431	0.914	0.673430464254906
NM_032355	MON1A	0.936	0.7999768531944	2.717	8.5133074357886e-18	1.569	0.000396680013286492	1.659	0.000108105267008758	0.979	0.943289966554154	1.378	0.0179356214849268	1.046	0.826656467663793	2.903	6.07322988835648e-21	1.676	3.16267782567893e-05	1.772	6.34650464813749e-07	1.046	0.985383860635837	1.473	0.00414772732364815	1.117	0.570214789111437
NM_032409	PINK1	0.958	0.884131708328546	2.642	1.35402119401457e-14	2.654	9.83100458206186e-15	1.995	4.11466653592371e-07	1.005	0.98955462831772	1.993	1.67438894449255e-07	1.245	0.181228118061108	2.758	6.02219068731032e-17	2.77	6.07491561975827e-17	2.082	8.86005296198742e-10	1.049	0.985383860635837	2.08	1.36459892767382e-08	1.299	0.116695600967064
NM_032521	PARD6B	1.003	0.994652259121266	1.78	0.000404701113372341	1.881	8.58459659899877e-05	1.696	0.00229784437569563	0.966	0.928596863995003	1.315	0.140730396240824	0.818	0.34998689908735	1.775	0.000259033597347889	1.877	6.5517312086322e-05	1.692	0.000572649596696778	0.964	0.992267151999805	1.312	0.168835448296591	0.815	0.381566239237508
NM_032717	GPAT3	2.059	5.98320786793692e-06	4.392	4.61260606575658e-28	3.593	4.89898152456502e-21	2.629	2.96923234031853e-11	2.134	4.05297140905346e-06	1.862	2.22528327075998e-05	1.733	0.000370869173660153	2.134	9.77801944144741e-09	1.746	5.69385128986556e-05	1.277	0.101807185645377	1.037	0.987884727267834	0.905	0.627536253910707	0.842	0.38829734166129
NM_032797	AIFM2	0.991	0.988485386677355	2.148	0.00121734378484658	1.738	0.0262340002761169	1.181	0.608443485373235	1.196	0.673306953887037	1.145	0.672013958538993	1.319	0.368009946916068	2.168	0.000741696915890186	1.755	0.0230743718601642	1.192	0.547452412690387	1.208	0.977760429453497	1.155	0.690780652948209	1.331	0.390694120802525
NM_032840	SPRYD3	1.038	0.899188598422551	2.116	4.49116947296779e-09	1.77	1.36724397954171e-05	1.637	0.000475076619252193	1.121	0.617930846795961	1.031	0.876030357194329	0.923	0.680896561436298	2.039	6.57911906765728e-09	1.706	3.11857143220269e-05	1.578	0.000259878287883262	1.081	0.977886072656596	0.993	0.978065438770124	0.889	0.550294484393703
NM_032854	CORO6	0.673	0.230302137015527	3.156	5.82677039285701e-09	1.891	0.00301549987928519	1.183	0.559429837760308	0.677	0.254675765378257	0.89	0.695263629327353	1.751	0.0157034911703497	4.69	1.50397289640341e-14	2.81	1.38828648041258e-06	1.758	0.0109232290076303	1.006	0.999454680786026	1.323	0.358392065695936	2.603	4.64926888141955e-05
NM_033159	HYAL1	0.855	0.647668249861259	2.027	0.0001571626521026	4.684	5.31701557754732e-19	1.271	0.312729879133896	0.711	0.231456295615777	4.336	8.47766352253837e-17	1.139	0.633643415158569	2.37	1.31292643438066e-06	5.478	8.14021144310602e-24	1.486	0.0394884772641267	0.831	0.977760429453497	5.071	3.87889829647705e-21	1.332	0.256523545403222
NM_033195	LDHAL6B	0.681	0.701097338940907	3.319	0.0132965838465932	2.818	0.0377639209519721	1.667	0.417146612764196	0.561	NA	1.135	0.861361486085811	1.195	0.81992073714597	4.876	0.00163606287157177	4.14	0.00681716597703651	2.449	0.116071717039369	0.823	NA	1.667	0.490626416986601	1.755	0.469678686680369
NM_033201	C16orf45	0.958	0.888247598745999	2.837	2.06789255447383e-15	2.756	1.28243472841938e-14	1.826	3.42790888755499e-05	0.907	0.708822594461127	1.058	0.772459457112923	1.059	0.795001259176202	2.96	1.05012956395401e-17	2.876	1.1215050747968e-16	1.906	4.04402442071019e-07	0.947	0.985383860635837	1.104	0.628754810938568	1.105	0.648774145166268
NM_033317	DMKN	0.94	0.885929292476309	6.644	1.35831469903922e-26	5.018	2.3033924751541e-19	2.602	1.35472321345091e-06	0.923	0.845769792969358	2.883	2.10356981666114e-08	1.5	0.0755974998104559	7.069	7.29920961574175e-30	5.339	9.37922900845797e-22	2.768	6.23381215241558e-09	0.982	0.996223526263847	3.067	1.76741441377435e-09	1.596	0.0459059670376072
NM_033338	CASP7	1.53	0.222928811491418	2.917	4.12130280084131e-06	2.574	6.22531009151414e-05	2.528	0.000167902561263246	1.143	0.783523220143016	2.02	0.00523036870740877	1.812	0.0287145297279007	1.906	0.00374167772737882	1.682	0.0278709977335476	1.652	0.0256193337515301	0.747	NA	1.32	0.344367882663661	1.184	0.633052828724909
NM_033390	ZC3H12C	1.206	0.497119682518534	3.043	2.58350305172244e-12	3.028	2.99494855327873e-12	1.602	0.011444229054094	0.992	0.985300196362203	1.445	0.0473519229082545	1.079	0.771126413787881	2.522	1.72358901740497e-09	2.51	2.83860447484054e-09	1.328	0.106272408854846	0.823	0.966126021375904	1.198	0.412674640606385	0.895	0.679958828757355
NM_033421	SNX21	1.141	0.665033511771168	3.857	2.04143093030165e-18	1.872	0.000175611999947983	2.756	8.12356615230898e-10	1.24	0.421000141283319	1.585	0.00936045190283389	1.484	0.0387235073713659	3.38	2.00615760688924e-16	1.64	0.00291177916795349	2.415	1.4517794700591e-09	1.086	0.983039735422304	1.389	0.0881142165540663	1.301	0.225874400385461
NM_033510	DISP2	1.288	0.286972111507156	4.547	3.55244161580152e-26	3.806	1.96371668329915e-20	4.477	8.79597355984013e-24	1.112	0.727949190752256	3.681	5.00129916242773e-19	2.204	6.46898009597292e-07	3.531	1.54734354555773e-20	2.956	4.29475769477095e-15	3.476	9.05474390115154e-22	0.863	0.977760429453497	2.858	1.10728270013073e-13	1.711	0.00141039758729108
NM_033520	C19orf33	1.378	0.241310745641447	3.057	3.80830086529424e-10	2.677	5.0802837542845e-08	2.031	0.00032642921155484	1.678	0.0348792940255489	1.967	0.000415248845030375	1.245	0.376947368154786	2.218	3.88083179949457e-06	1.942	0.000215667874442609	1.474	0.0362899059564934	1.218	0.967304287906147	1.427	0.0977923395414835	0.903	0.742388260911129
NM_033542	SYS1	1.034	0.871378353310279	1.698	7.76564533088168e-09	1.556	2.07178002928392e-06	1.048	0.735096965987189	1.01	0.966258393706803	1.239	0.0395254874208334	1.218	0.0767301734415806	1.642	2.56473054764373e-08	1.505	8.41616622098105e-06	1.013	0.926447625763252	0.977	0.989895918431365	1.198	0.108363031242962	1.178	0.181664373671674
NM_033546	MYL12B	1.032	0.934326961489795	1.636	0.00249851761230577	1.754	0.00049976666901102	1.102	0.665691529421989	0.98	0.957350750072015	1.284	0.175457536723009	1.27	0.228721684931519	1.586	0.00312797871958802	1.7	0.000760710875021393	1.068	0.749886990086016	0.95	0.985870940202838	1.245	0.271267354976716	1.231	0.338293909004253
NM_052839	PANX2	1.105	0.911443008098315	3.286	0.00140210269862872	3.696	0.00034266792223229	1.214	0.72624394733494	1.531	0.491413806343812	1.361	0.530354982043601	1.933	0.142434811900739	2.973	0.00232157501941812	3.344	0.000723065082580208	1.098	0.857894862056285	1.385	NA	1.232	0.723254990988212	1.748	0.254679784207356
NM_052936	ATG4A	1.186	0.62742116801301	2.179	4.90371612860715e-05	2.373	4.07276468343974e-06	2.855	2.92300272702958e-08	1.062	0.891482154806766	1.965	0.000604033553951543	0.587	0.0309706375289929	1.838	0.00103738173712564	2.001	0.000161699903831823	2.408	1.34890942981336e-07	0.895	0.978881489488413	1.657	0.0133081831273739	0.495	0.00393468736151753
NM_052937	PCMTD1	0.891	0.768101629589141	1.506	0.0456075418299564	1.875	0.000993169693736171	1.576	0.0319802836815882	0.958	0.926096002950564	1.989	0.000305265679060804	1.178	0.538038836346355	1.69	0.00719422860185495	2.103	7.25387031297399e-05	1.768	0.00176820553882413	1.075	0.985383860635837	2.231	2.40955670421828e-05	1.322	0.287893009584809
NM_052951	DNTTIP1	1.044	0.868157601604254	3.162	7.93389769481183e-25	2.08	2.44881310906664e-10	1.434	0.00653169784330404	0.953	0.848408072222232	1.01	0.958678890787705	1.155	0.362992672335734	3.028	1.24312678539942e-24	1.992	9.70626340076311e-10	1.373	0.00748086121820523	0.912	0.977760429453497	0.967	0.867267165718912	1.105	0.585030861928463
NM_078467	CDKN1A	1.784	5.25137483582948e-05	5.288	2.36518680596976e-45	4.603	4.43426943001598e-38	6.881	4.26109952181662e-55	1.339	0.094556012075605	2.964	5.2571159510083e-19	2.911	3.93993505615475e-18	2.963	4.39269959279181e-21	2.58	4.9750671984961e-16	3.857	4.95468424648559e-34	0.75	0.688451704166257	1.661	7.25437073824143e-05	1.631	0.000379406012390853
NM_078483	SLC36A1	0.59	0.0105511343890045	1.9	5.10192205359227e-05	1.571	0.00645685605582865	1.962	4.83024441783598e-05	0.391	3.52258873684591e-06	2.127	1.60719658090686e-06	0.699	0.062532719715039	3.221	2.31035363546568e-14	2.664	4.31287954162966e-10	3.327	1.82788897901017e-16	0.664	0.711080782996728	3.608	1.25371106447242e-16	1.185	0.497319127943952
NM_080388	S100A16	0.959	0.885929292476309	3.342	1.77369114536924e-21	4.776	8.70956653336011e-36	2.538	6.41160173038419e-12	1.167	0.479917691428929	2.284	3.89721947529825e-10	1.401	0.0278362762203653	3.486	1.04108649423526e-24	4.981	1.23705173654061e-40	2.647	3.50066254308905e-16	1.217	0.943445925847336	2.382	1.34396681492606e-11	1.461	0.0150400417186117
NM_080430	SELENOM	0.985	0.982928385113935	2.065	0.00447075417436656	2.401	0.000344064559554732	1.204	0.595403944996392	0.972	0.965215907836926	1.369	0.300615272596834	1.52	0.165901073735452	2.096	0.00312852546091825	2.437	0.000276539782323621	1.221	0.5237075632989	0.987	NA	1.389	0.320870728231711	1.542	0.185732058192162
NM_080491	GAB2	0.903	0.890269496812768	3.538	2.41080357492511e-05	5.895	2.34184253126668e-10	2.009	0.0483946614140409	1.171	0.812644963926956	1.453	0.342729309585426	1.628	0.212691428874217	3.916	3.08219877977797e-06	6.526	1.31005760699559e-11	2.224	0.00774383245792717	1.297	NA	1.608	0.251274681813856	1.802	0.152435131476059
NM_080614	WFDC3	0.995	0.997198287173451	20.222	8.55391576830687e-14	14.125	9.79437649023441e-11	3.425	0.011612844695216	1.01	0.994759042502669	2.189	0.145892188631883	1.363	0.671339960027073	20.314	5.80947664483374e-16	14.19	3.07840758545004e-12	3.441	0.0018772328075123	1.014	NA	2.199	0.152406413244716	1.369	0.685682463568267
NM_080725	SRXN1	1.33	0.135472967829601	3.766	9.44447273476323e-25	4.523	5.2262434396237e-32	0.785	0.149607557970816	1.319	0.15881333794457	1.049	0.808538737746241	0.964	0.87320076254812	2.832	8.9821945459759e-17	3.401	8.98557105689535e-23	0.59	5.39401915661175e-05	0.992	0.998725127173059	0.789	0.154229196241693	0.725	0.0533222097733387
NM_080927	DCBLD2	1.1	0.691284579296635	1.7	4.99264341409306e-05	2.076	1.06527965185266e-08	1.956	7.43658182243681e-07	1.098	0.697212456429133	1.749	2.51556712332233e-05	1.176	0.340174732481872	1.545	0.000630260241562915	1.887	3.70119317214292e-07	1.777	2.02910173255022e-06	0.998	0.999454680786026	1.59	0.000569733454579093	1.069	0.76367622895709
NM_133180	EPS8L1	1.023	0.958449038532473	2.364	7.5828063273922e-07	1.535	0.0243406423124798	2.429	1.14194215953641e-06	1.279	0.379995042465233	1.519	0.0317229836014958	1.072	0.807784395302109	2.312	5.47956873389275e-07	1.501	0.0309159388729833	2.375	7.75189086017442e-08	1.25	0.963686028564636	1.485	0.0509467043322943	1.049	0.889452483262768
NM_133373	PLCD3	0.738	0.0884438422470415	2.224	4.45806232199158e-10	1.665	0.000137632457308531	2.326	3.37139613369006e-10	0.724	0.0741599423857558	1.373	0.0286833052903789	0.908	0.614326390761351	3.012	9.78918752317299e-20	2.256	6.91937686989688e-11	3.15	1.19658791673863e-22	0.98	0.995619203021898	1.859	2.74476298339534e-06	1.229	0.242492468512142
NM_133475	ANKRD24	0.869	0.782983679214308	1.759	0.0277610888070728	2.151	0.00157299443136227	2.249	0.00135313468831613	0.644	0.273967280816787	1.266	0.43970506151855	0.923	0.842982826669241	2.024	0.00457219814649129	2.475	0.000170217173661133	2.588	2.78130029459924e-05	0.741	NA	1.457	0.231488645391261	1.062	0.904947478902272
NM_133494	NEK7	0.95	0.821751535392378	2.204	5.35874222290514e-15	1.851	2.4171534369323e-09	1.663	3.54860270181676e-06	0.904	0.594466181402404	1.723	2.71745584522405e-07	1.185	0.20415840866014	2.319	1.25914462317347e-17	1.948	3.81338893670448e-11	1.75	7.82010256207927e-09	0.951	0.983394574876845	1.813	1.36909623116672e-08	1.247	0.105782974953006
NM_133647	SLC12A6	0.989	0.978940411164613	1.837	4.19517605883759e-05	1.977	3.28007835940752e-06	1.556	0.00697840854099986	0.981	0.957939614437745	1.325	0.0959887883510741	1.15	0.498182291621069	1.857	1.49965677445454e-05	1.998	1.26932613124525e-06	1.573	0.00166997790727839	0.991	0.998760683829203	1.339	0.0983124338812925	1.163	0.490346924664418
NM_138334	JOSD2	0.931	0.787475815739154	1.761	1.0541669250025e-05	1.503	0.00234640119395014	1.612	0.000544747862981069	1.215	0.328907309315952	1.22	0.190900569230045	1.18	0.325846389973838	1.892	2.20527868785103e-07	1.614	0.000209897329549493	1.731	5.27908923357327e-06	1.305	0.809680305145142	1.311	0.0741355039282179	1.267	0.156826359730022
NM_138420	AHNAK2	0.982	0.95884067400103	1.552	0.00454639740569106	1.766	0.000149424393333159	1.376	0.0666059271613661	1.177	0.510747998526189	1.274	0.163634323616596	1.204	0.339901392917638	1.581	0.00200278885954403	1.799	6.12666210534013e-05	1.402	0.0253004547429234	1.198	0.963686028564636	1.298	0.151454139729308	1.226	0.320713514978086
NM_138621	BCL2L11	1.207	0.341971826504824	2.19	1.64005465976286e-10	2.075	2.95825551873389e-09	1.63	0.0003080112509258	1.229	0.292791856665948	1.535	0.00128924767231116	1.254	0.147631987001774	1.815	5.18546967708727e-07	1.72	7.85407044089619e-06	1.351	0.0162316369786822	1.018	0.995619203021898	1.272	0.107439312711923	1.04	0.871245075833801
NM_138638	CFL2	1.42	0.073418972807938	2.148	1.33518102170626e-07	2.315	5.5232502858926e-09	1.458	0.0247268517382166	1.205	0.431658283903171	2.437	8.72718950176625e-10	2.101	9.94845346049257e-07	1.512	0.00457219814649129	1.63	0.000854521019881321	1.027	0.900417957080196	0.849	0.966126021375904	1.716	0.000317708963470746	1.479	0.0225719079274802
NM_139017	IL31RA	2.184	0.376457658285819	10.904	3.30639291735099e-06	9.214	1.93417562344545e-05	2.201	0.264397551935779	2.058	NA	2.833	0.0974232618526398	0.957	0.967957690162581	4.992	0.000140608164637021	4.218	0.00101251050339888	1.008	0.991748557960568	0.942	NA	1.297	0.724247310729859	0.438	0.291340257452486
NM_139056	ADAMTS16	1.448	0.545089838451141	4.884	1.3147224908867e-06	4.718	2.24968977805099e-06	2.36	0.0256855097946284	1.69	0.33684086755605	3.243	0.000765093419310922	2.541	0.0151091780583086	3.372	5.07174153898801e-05	3.257	0.000108887339446079	1.629	0.158260902075331	1.167	NA	2.239	0.0209071608950615	1.754	0.173294734194682
NM_139159	DPP9	1.092	0.769688711951539	1.864	4.53828432592367e-05	1.709	0.000582461210320295	1.273	0.199685774239919	0.986	0.971548890467108	1.153	0.46324927579865	0.958	0.865092593976387	1.706	0.00030881233097473	1.564	0.0038699649807965	1.165	0.389650380288058	0.903	0.977760429453497	1.055	0.828186311215151	0.877	0.572215040823146
NM_139164	STARD4	1.483	0.00478305367891267	2.434	3.33034584022431e-16	2.385	1.4717427121311e-15	1.058	0.738985205218754	1.431	0.0154834667497607	2.241	3.62189204915754e-13	1.343	0.0245862522030607	1.642	3.94206358173195e-06	1.608	1.43250786302982e-05	0.713	0.00254927471839476	0.965	0.986098283800653	1.511	0.000351488042270251	0.906	0.565611229038983
NM_139248	LIPH	1.169	0.50608672836808	4.401	1.00153957290569e-30	4.889	1.40987463615658e-35	2.329	1.79804332460981e-09	1.083	0.775583434919496	2.795	1.4838288305765e-14	1.533	0.00601066429237311	3.764	6.57829366858806e-27	4.181	1.45839313894335e-31	1.991	3.30912779613402e-08	0.927	0.978881489488413	2.39	3.378770861225e-11	1.311	0.123024799028387
NM_139314	ANGPTL4	1.403	0.351798798023369	2.33	0.000391324376751738	3.374	1.02558073438341e-07	1.226	0.523502261537441	2.056	0.0165763130787319	2.277	0.000702415545454636	1.27	0.461314204059566	1.66	0.0326535731786137	2.404	9.64712206851257e-05	0.874	0.645408080644692	1.465	0.936160664335583	1.623	0.0683962689203206	0.905	0.812139773157295
NM_144975	SLFN5	1.176	0.437067551780981	2.347	8.137460045735e-12	2.315	1.77774839599099e-11	1.618	0.000563457125590662	1.051	0.855510538568288	1.695	6.7417773321248e-05	1.026	0.907513422559171	1.996	1.12769200474726e-08	1.969	3.14887365595193e-08	1.376	0.0135313220172698	0.894	0.977760429453497	1.442	0.0086143307705851	0.872	0.469418421331117
NM_145040	CAVIN3	1.947	9.85181570814011e-05	4.026	8.28685151719257e-23	3.847	2.27119585828715e-21	2.981	4.15704752290537e-13	2.358	4.14543510876506e-07	4.169	1.59945288061291e-23	1.931	3.42353815658001e-05	2.068	1.53558788806742e-07	1.976	1.43559823137268e-06	1.531	0.00288770443137034	1.211	0.963686028564636	2.141	1.21582752200929e-07	0.992	0.978989083742351
NM_145804	ABTB2	1.63	0.00708698771277228	3.222	5.53580885673805e-17	3.199	8.10029595084305e-17	1.196	0.350452622418898	1.521	0.0315682396687964	1.414	0.0335087972617206	1.401	0.051028730808324	1.977	5.97978854172413e-07	1.962	1.13744805206331e-06	0.733	0.0391418927083315	0.933	0.983039735422304	0.868	0.47200052637045	0.86	0.473921403572007
NM_148886	MIEF2	1.346	0.281518400168769	2.218	1.00158025384674e-05	2.286	3.66056117645722e-06	2.857	5.54228292389081e-09	1.658	0.0354602165660421	1.479	0.0553341778235514	1.688	0.00953060143176403	1.648	0.00455502955094424	1.698	0.0028425509574977	2.123	2.43534552198536e-06	1.232	0.966126021375904	1.099	0.733237840227217	1.254	0.35310442937359
NM_152326	ANKRD9	0.791	0.404334453249613	1.65	0.00547096778665163	1.502	0.0287469587756026	1.065	0.810276494271623	0.854	0.609518096271005	0.783	0.250822311559981	0.712	0.112910403021986	2.085	1.44719568304583e-05	1.898	0.000252984811477956	1.345	0.113798606944035	1.079	0.983394574876845	0.99	0.975414250030757	0.9	0.72692281162449
NM_152511	DUSP18	1.441	0.0522070554138336	2.471	5.49398157661192e-11	2.736	1.29212152945507e-13	2.259	1.81893557545734e-08	1.749	0.00138831714784516	2.622	3.08748787659558e-12	2.198	4.56434440791573e-08	1.715	6.15708253772179e-05	1.898	1.55900126957566e-06	1.567	0.00071760221844719	1.213	0.962049493778283	1.819	1.59199907631344e-05	1.525	0.00798018486339725
NM_152542	PPM1K	1.583	0.110736455002409	2.739	8.42654503945101e-07	2.547	5.72116540619622e-06	1.768	0.0145615307988216	1.542	0.147792839938838	2.341	5.59555298146309e-05	1.612	0.0514572403716537	1.731	0.00574398648937726	1.609	0.0226702140109006	1.117	0.66207872816707	0.974	0.995619203021898	1.479	0.0928568341998219	1.019	0.967277683584029
NM_152550	SH3RF2	1.275	0.299079845054395	3.384	8.95213610120356e-17	3.501	9.8204501847368e-18	1.907	7.91487763866709e-05	1.328	0.213096791439417	1.701	0.00101511248566551	1.819	0.000294596545253631	2.655	5.28263826138319e-12	2.746	1.22023362966364e-12	1.496	0.00790194579234776	1.042	0.987884727267834	1.334	0.114669681861794	1.427	0.0552714597379214
NM_152879	DGKD	1.215	0.336975730204608	2.452	2.01208150731364e-12	2.396	8.15019150062391e-12	1.603	0.0010206315804526	1.267	0.227937878250768	1.518	0.0028607800419652	1.042	0.850256541043656	2.018	1.45966514632343e-08	1.972	6.67569706263326e-08	1.319	0.0408973903172369	1.043	0.986098283800653	1.249	0.165759876450311	0.857	0.412375793266225
NM_153002	GPR156	0.714	NA	11.487	0.013667749506828	21.123	0.00134800722442211	1.525	0.789944516540534	0.321	NA	0.35	0.492284820436887	1.259	0.900656159406613	16.097	0.00441325469951726	29.601	0.000418029281487693	2.137	0.571250129475364	0.449	NA	0.49	NA	1.764	NA
NM_153188	TNPO1	1.262	0.198282740327215	2.252	1.27979376963016e-11	1.971	2.4890929188216e-08	0.942	0.745312379490116	1.357	0.0734824292390719	1.081	0.644575090408606	0.965	0.864219269979433	1.785	7.34624719483504e-07	1.562	0.000267143967514544	0.746	0.0222848826172898	1.076	0.977886072656596	0.857	0.347270109106035	0.765	0.0874968931769074
NM_153212	GJB4	0.665	0.555255975448086	2.284	0.0292514342809673	2.966	0.00231878787490416	1.577	0.32136157426734	0.849	0.844540142740323	1.099	0.863854239919725	0.435	0.113770120711391	3.436	0.00129662857611884	4.462	6.24825511818795e-05	2.372	0.0270871168731142	1.277	NA	1.653	0.344911803499105	0.654	0.546929675044062
NM_153246	C6orf223	1.275	0.1484900713523	1.917	2.40242875366608e-08	2.091	1.50160851517048e-10	0.915	0.596690879549615	1.196	0.336325023059246	1.887	8.27165011458736e-08	1.995	7.90734686433464e-09	1.504	0.000415706389734567	1.64	1.68838708050894e-05	0.718	0.00527094872458106	0.938	0.978881489488413	1.481	0.001463871005146	1.566	0.000506889090813885
NM_173157	NR4A1	2.176	5.58791077439099e-05	6.71	2.96908021859497e-35	28.4	3.4834844390133e-113	0.675	0.0666366704792249	1.917	0.00177291331416564	2.621	6.53945453152001e-09	1.589	0.0167064802529296	3.083	3.2267213224513e-15	13.051	1.0044954314328e-80	0.31	2.48202362924846e-13	0.881	0.977760429453497	1.205	0.370700399140586	0.73	0.125555988311598
NM_173481	MISP	1.104	0.756695807027507	2.375	4.37799197887289e-08	1.985	2.28822178366163e-05	1.901	0.000189710960198393	1.122	0.703298934053042	1.358	0.0974232618526398	0.908	0.694701721668902	2.151	5.23765080887601e-07	1.798	0.000243604007270641	1.723	0.000416979997411069	1.016	0.996057884656088	1.23	0.321077524797578	0.823	0.39729324036058
NM_173553	TRIML2	2.26	0.000390550239580739	6.97	1.84886309733108e-27	5.026	7.07910095119259e-19	2.667	1.2210374435642e-06	1.845	0.0185996552324401	3.455	8.19601603655707e-11	1.888	0.00414403194810266	3.083	5.24238559479932e-13	2.224	1.09556093826684e-06	1.18	0.429160341794773	0.816	0.966126021375904	1.528	0.028371795084769	0.835	0.496834163247856
NM_173872	CLCN3	1.011	0.979465463193182	1.684	0.00101047439750202	1.516	0.0110703862509941	1.118	0.605821714644248	0.988	0.975812712392773	1.399	0.0511561239999297	0.819	0.326230953280157	1.667	0.000801609326819466	1.5	0.0119244886375061	1.106	0.605386088048105	0.978	0.995619203021898	1.385	0.0704959226341257	0.81	0.330223689427521
NM_174905	FAM98C	0.904	0.789501151014443	1.556	0.0260921609222114	1.53	0.0347819095966978	1.966	0.000758052037289715	1.182	0.606675420492957	1.416	0.100819573148918	1.297	0.275093384694914	1.722	0.00347970486700537	1.693	0.00606468489003019	2.176	8.25488286223607e-06	1.308	0.955024306313275	1.567	0.0320557452204031	1.435	0.126439863376048
NM_175039	ST6GALNAC4	0.838	0.512673417884027	1.944	4.2996225004929e-05	1.697	0.00158751291516681	1.93	0.000136709685226997	1.001	0.998820039257016	1.104	0.648905634976891	0.776	0.215809234846964	2.319	4.19820322604162e-08	2.024	8.44213283953833e-06	2.303	2.00481854459308e-08	1.194	0.967304287906147	1.318	0.165759876450311	0.926	0.789154922539462
NM_175061	JAZF1	1.077	0.868263098396501	2.932	2.59902637779847e-08	3.491	3.84146830584997e-11	1.784	0.00911024917953228	1.151	0.713773380485902	2.942	3.13990940864812e-08	1.646	0.030470417442823	2.722	7.7555653231159e-08	3.241	1.58119907902182e-10	1.656	0.01032366250463	1.069	0.985870940202838	2.731	1.91172075423137e-07	1.528	0.0884464607341648
NM_178496	MB21D2	1.628	0.0575632232226308	3.936	9.5945773997057e-14	2.539	1.20658332338087e-06	1.505	0.075496883243019	1.416	0.235364417831018	2.051	0.000355414346612223	1.64	0.0271034975407024	2.417	5.08202341949736e-07	1.56	0.0244671569727444	0.925	0.754270345722724	0.869	0.977760429453497	1.26	0.344911803499105	1.008	0.98442364977032
NM_181349	SMURF1	1.052	0.85931497727457	1.726	5.1296262482314e-05	1.649	0.000244726085424873	1.054	0.792685389158805	1.131	0.59734604882613	1.38	0.0286359077100919	1.136	0.494228931650447	1.64	0.000146588790989672	1.567	0.000836515568895341	1.002	0.99223494823148	1.075	0.978881489488413	1.312	0.0840269762766411	1.079	0.732496847623767
NM_181659	NCOA3	1.098	0.661744190206125	1.664	1.19524663473957e-05	2.016	5.41319627387183e-10	1.268	0.0841421919009976	1.096	0.663463545930514	1.993	1.77160240333513e-09	1.491	0.00157745480686923	1.516	0.000242024861186024	1.836	3.73956675314575e-08	1.156	0.267490452305331	0.998	0.999454680786026	1.816	1.74230066474837e-07	1.359	0.0253899629175304
NM_182488	USP12	1.18	0.434657425160467	2.216	4.07806981920321e-10	2.005	6.61667248212639e-08	1.205	0.260866785488373	1.094	0.719556944884126	1.072	0.703582291430597	1.014	0.951783048808047	1.878	3.44924388141979e-07	1.699	3.38556004052129e-05	1.021	0.915046852961102	0.927	0.978881489488413	0.908	0.616343737629302	0.859	0.422465975498349
NM_182491	ZFAND2A	0.677	0.147626363643048	1.746	0.00340099858978529	2.662	3.15358691695647e-08	1.114	0.683620498069043	0.728	0.271948858046966	1.037	0.895975197906505	1.037	0.90686043897753	2.579	1.85388270022952e-07	3.93	5.60318690185887e-15	1.645	0.00905716388506499	1.074	0.985383860635837	1.532	0.0567786825294194	1.531	0.0739287118836842
NM_182532	TMEM61	0.995	0.992334345016499	1.765	0.0104829425263428	2.216	0.00014910904091826	1.591	0.056790330990773	0.873	0.749149773743084	1.291	0.326074079966047	1.141	0.678725060655629	1.774	0.00763503557294732	2.227	0.000111403268090866	1.599	0.02889036888997	0.877	0.978881489488413	1.298	0.354435994473868	1.147	0.698225702338915
NM_182556	SLC25A45	1.485	0.473289362613391	4.572	1.11506603998919e-06	2.816	0.00201381364412809	4.127	1.2701228372178e-05	1.738	0.26991997656294	1.731	0.161820483973832	3.863	4.46693949729251e-05	3.079	6.49852582242666e-05	1.896	0.0470306665893522	2.779	0.000158267857177245	1.17	NA	1.165	0.755709993427787	2.601	0.00344012862578103
NM_182962	BIRC3	2.661	7.445870520345e-05	77.634	6.70268174395787e-115	80.027	2.37973115229111e-116	2.303	0.000330246281410801	1.874	0.0310685592352758	2.289	0.000257822163173755	2.705	1.17962668559817e-05	29.178	1.2947154180506e-90	30.077	2.23978756890766e-92	0.865	0.558658162730084	0.704	0.929147744140961	0.86	0.602138555938512	1.017	0.970665911340724
NM_182981	OSGIN1	1.765	0.0271120103745089	5.711	8.80889188407564e-21	6.402	1.19673711635846e-23	1.502	0.0889838338911984	1.244	0.522359498050477	1.085	0.779029365921833	1.428	0.151992222060501	3.236	2.84161235975748e-11	3.628	2.66484847866694e-13	0.851	0.497356821734448	0.705	0.910601719616541	0.615	0.0317167323408188	0.809	0.456046160267826
NM_183236	RAB27A	0.951	0.875841947230653	1.528	0.00438425933258387	1.636	0.000699042159545968	1.053	0.811791802534472	0.989	0.975629704541288	1.435	0.0194297823745597	1.096	0.66724859912083	1.606	0.000919369303548245	1.719	0.000140527861192876	1.107	0.575050904341215	1.039	0.987884727267834	1.508	0.00829721456894081	1.152	0.507765023127927
NM_198275	MPZL3	1.666	0.00930307899213778	4.752	6.82219304333678e-27	3.006	1.90634898609577e-13	3.372	2.58303922908678e-15	1.589	0.0271109000835184	2.682	1.25265287551787e-10	2.789	3.66482661929637e-11	2.852	1.02452901485977e-14	1.804	5.30124900996819e-05	2.024	1.53924971874131e-07	0.954	0.987578394557287	1.61	0.00238384699983382	1.674	0.00187889227746789
NM_198390	CMIP	1.036	0.885929292476309	1.717	1.00154632911494e-06	2.344	1.52405559450034e-15	1.17	0.264047120860983	1.012	0.96738771994212	1.008	0.961238359052235	0.926	0.64008581403961	1.658	1.99264342094916e-06	2.263	2.92198117057245e-15	1.13	0.340931788958366	0.977	0.992861809747231	0.974	0.888084328765377	0.894	0.492014964633868
NM_198597	SEC24C	1.114	0.581354924177689	1.801	1.39186206166437e-07	1.728	1.23646878769712e-06	1.335	0.0259237863605802	1.2	0.291594336522103	1.513	0.000435958888314741	1.514	0.000707666469550774	1.616	1.00516893908117e-05	1.55	8.97481047332327e-05	1.198	0.139338186800329	1.077	0.977760429453497	1.358	0.0134474359435235	1.359	0.021243450925265
NM_198925	SEMA4B	1.102	0.657384341500239	1.661	2.35644517820676e-05	2.073	3.66264074024462e-10	1.123	0.4683540627412	0.95	0.839207524994516	1.666	2.85790788958738e-05	1.175	0.294835684363578	1.508	0.000448392973441698	1.882	2.64835036570281e-08	1.019	0.914192102664969	0.863	0.963686028564636	1.512	0.00086754966091465	1.067	0.748935067384887
NM_199037	SCN1B	2.426	1.361122659088e-07	5.047	4.02182344005122e-29	5.171	4.03382718794772e-30	4.103	1.71853728287658e-20	2.326	1.92457539833744e-06	4.723	2.55806494443275e-26	2.482	7.34655548847834e-09	2.08	1.02300610572294e-07	2.132	4.82210846267694e-08	1.691	0.000142641867301432	0.959	0.987884727267834	1.947	4.54301847118653e-06	1.023	0.93829034830162
NM_201380	PLEC	1.023	0.941951279472063	3.335	3.66064395567801e-22	2.327	3.86042280355476e-11	1.669	0.000305739093309025	1.017	0.957979782841888	1.191	0.278861547616238	0.856	0.383531321921043	3.259	9.10503560580216e-23	2.274	3.85346108148628e-11	1.631	9.99429931704178e-05	0.994	0.999454680786026	1.163	0.39206865592662	0.836	0.337335896555019
NM_201566	SLC16A13	1.205	0.41671883005864	2.189	1.77454978939803e-08	2.679	3.13121216069034e-13	1.825	5.9772393096556e-05	1.145	0.589725429228832	2.145	6.11258210832272e-08	1.834	5.00774435796525e-05	1.817	1.02043195131465e-05	2.223	1.36197345877084e-09	1.515	0.00241609809299727	0.95	0.985383860635837	1.78	4.78240629990537e-05	1.522	0.00959559694010503
NM_203403	LURAP1L	1.338	0.476833457117213	5.025	4.89693533198327e-12	2.665	7.26887901826067e-05	2.757	8.67966527948006e-05	0.903	0.850295411748024	1.338	0.342218489122118	1.797	0.0399356812025826	3.756	3.13063526804199e-09	1.992	0.00520868447942075	2.061	0.00197858557437111	0.675	0.93922831533831	1	0.999709009092993	1.344	0.386470933291776
NM_206831	DPH3	1.088	0.737764543608191	2.507	7.5180370255335e-14	2.193	2.73621277112327e-10	1.735	4.78575724932301e-05	1.053	0.852334075050127	1.681	8.11954183601952e-05	1.36	0.0405231680245276	2.304	2.13997566800326e-12	2.015	7.98269060000467e-09	1.594	0.000121365030918104	0.967	0.988633198329114	1.545	0.00121299513429717	1.249	0.184596402641313
NM_206937	LIG4	1.838	0.00568003233987992	3.999	1.7677629113946e-16	3.787	2.44054828018944e-15	2.856	4.87798686320978e-09	1.852	0.00646789033041167	3.011	2.37972010025491e-10	2.706	3.0863467680346e-08	2.175	7.10138767374596e-07	2.06	6.17341186989776e-06	1.553	0.00667533248584611	1.007	0.999454680786026	1.638	0.00533326136067571	1.472	0.0541354023146183
