# Supplementary material for: Synthetic lethality between VPS4A and VPS4B triggers an inflammatory response in colorectal cancer
Source: EMBO Mol Med. 2020 Jan 13;12(2):e10812. doi: 10.15252/emmm.201910812 (PMC7005644; doi:10.15252/emmm.201910812)
Supplement: Supplementary file 4 — Dataset EV2 [file EMMM-12-e10812-s004.xlsx]

## Sheet: Dataset EV2 legend
	Dataset EV2. Genes upregulated after silencing of VPS4B.

## Sheet: Dataset EV2 Genes_UP_VpsB.txt
RefSeq	Symbol	siCTRL#1.vs.NT_Fold_change	siCTRL#1.vs.NT_adjusted.pval	siVPS4AB#2.vs.NT_Fold_change	siVPS4AB#2.vs.NT_adjusted.pval	siVPS4AB#1.vs.NT_Fold_change	siVPS4AB#1.vs.NT_adjusted.pval	siVPS4A#1.vs.NT_Fold_change	siVPS4A#1.vs.NT_adjusted.pval	siVPS4A#2.vs.NT_Fold_change	siVPS4A#2.vs.NT_adjusted.pval	siVPS4B#1.vs.NT_Fold_change	siVPS4B#1.vs.NT_adjusted.pval	siVPS4B#2.vs.NT_Fold_change	siVPS4B#2.vs.NT_adjusted.pval	siVPS4AB#2.vs.siCTRL#1_Fold_change	siVPS4AB#2.vs.siCTRL#1_adjusted.pval	siVPS4AB#1.vs.siCTRL#1_Fold_change	siVPS4AB#1.vs.siCTRL#1_adjusted.pval	siVPS4A#1.vs.siCTRL#1_Fold_change	siVPS4A#1.vs.siCTRL#1_adjusted.pval	siVPS4A#2.vs.siCTRL#1_Fold_change	siVPS4A#2.vs.siCTRL#1_adjusted.pval	siVPS4B#1.vs.siCTRL#1_Fold_change	siVPS4B#1.vs.siCTRL#1_adjusted.pval	siVPS4B#2.vs.siCTRL#1_Fold_change	siVPS4B#2.vs.siCTRL#1_adjusted.pval
NM_000434	NEU1	1.228	0.237336676318933	2.396	1.41426701827702e-14	2.677	2.04082070312316e-18	1.524	0.00106412655173123	1.127	0.552081388725072	2.08	3.45869382004321e-10	2.15	1.02756348205592e-10	1.95	1.45991368474513e-09	2.18	1.42395669983752e-12	1.24	0.082564718073564	0.918	0.977760429453497	1.693	7.86666647378425e-06	1.75	5.85552694134875e-06
NM_000480	AMPD3	1.19	0.34326853086583	2.797	8.35539144427629e-20	2.575	8.12109583370788e-17	1.886	2.58820634936958e-07	1.221	0.267179124952172	1.887	9.83479163027553e-08	2.258	5.9499453869323e-12	2.35	5.4675457549825e-15	2.164	3.36104013997379e-12	1.585	3.76291122871169e-05	1.026	0.992861809747231	1.586	0.000140460043148463	1.898	1.16979721435289e-07
NM_001012964	KLK6	1.034	0.91787834227982	2.22	7.06327481493386e-09	1.495	0.00671369179952333	2.898	6.27582122533087e-14	1.166	0.512276867623792	2.48	5.60666494049915e-11	1.833	4.75523363541092e-05	2.147	8.02827573219327e-09	1.446	0.0119428658420649	2.802	2.37266009327122e-16	1.127	0.977760429453497	2.398	1.18023256680262e-10	1.773	0.000174000133750466
NM_001037666	CASTOR1	3.271	2.68770509846178e-09	11.52	3.32464810918957e-47	6.726	3.62594882967509e-28	11.142	1.97876744857944e-43	2.937	3.74660995314531e-07	7.69	4.68192286814164e-32	6.987	9.70052850439592e-29	3.521	1.37508347383281e-19	2.056	1.24906612707135e-06	3.406	2.82257940502849e-20	0.898	0.977760429453497	2.351	1.02479475329972e-08	2.136	1.87423522035764e-06
NM_001123066	MAPT	1.26	0.444378021001565	2.71	1.39234661174513e-08	3.592	3.68780207773796e-14	0.732	0.200366294649753	1	0.999499812788057	2.348	2.26848115637746e-06	1.943	0.000621977773847192	2.15	7.20945801164433e-06	2.85	1.79798351834065e-10	0.581	0.00492436193314688	0.793	0.963686028564636	1.862	0.000730940403018189	1.542	0.0437224753839451
NM_001130020	ATP6V0A1	1.039	0.880534328809162	2.09	2.76171765329566e-11	2.285	4.86704206568399e-14	1.258	0.0920330300134454	1.093	0.668650753352533	1.757	9.60148536538064e-07	1.77	1.30608073853166e-06	2.011	5.56258564941574e-11	2.199	1.38570759961718e-13	1.21	0.117682694668507	1.052	0.983394574876845	1.69	4.36150943489356e-06	1.704	9.39366665648884e-06
NM_001130967	ZNF385A	1.925	2.13466934356728e-05	1.131	0.467476860159064	2.377	8.18052982065433e-11	0.847	0.356252270313641	1.49	0.0272498665920682	3	1.02158495292702e-16	3.339	8.82213964585545e-20	0.588	6.55483900360936e-05	1.235	0.164826625801028	0.44	4.97801538833271e-11	0.774	0.867554063128564	1.559	0.00172817489026021	1.735	0.000160837718824503
NM_001135919	SLC46A3	1.873	0.0652728191785642	4.111	4.58813843518278e-09	3.012	1.09084944970569e-05	2.934	3.14341031152338e-05	2.444	0.00412267088693904	4.608	1.61829659886597e-10	5.241	4.30707487894459e-12	2.195	0.000223860045344068	1.608	0.0467007898476296	1.567	0.043713030161911	1.305	NA	2.461	2.86424704581107e-05	2.799	2.83576382714504e-06
NM_001143827	MAPRE2	3.158	0.0131421500236367	4.573	5.00439789200541e-05	3.883	0.000386363598040422	6.861	1.22772108721178e-07	2.564	0.0655406591597596	7.961	5.57884386052731e-09	7.586	2.67968413319192e-08	1.448	0.253919402748426	1.23	0.583231298487002	2.173	0.00365304105583257	0.812	NA	2.521	0.00118121108341817	2.402	0.00470066498972941
NM_001145862	MTMR11	1.11	0.73491419700461	1.314	0.123853048874972	1.703	0.000901218852657847	1.148	0.517288370516116	1.217	0.441478581758684	1.794	0.000266455733904253	1.864	0.000149725770304204	1.184	0.349680313554901	1.535	0.00787595063990085	1.035	0.878120120396295	1.097	0.978881489488413	1.616	0.00358684388843679	1.68	0.00297436089647177
NM_001165252	KRTAP2-3	3.91	3.71593344332096e-12	27.558	5.0515993782753e-83	50.319	2.37973115229111e-116	9.768	1.18311705864931e-35	3.679	2.63182356971996e-10	8.509	1.60262851061098e-33	8.306	1.46490870981518e-32	7.048	3.04985104768996e-34	12.868	7.9392219917655e-59	2.498	1.73573935779843e-08	0.941	0.985870940202838	2.176	1.29606437706541e-05	2.124	7.80231004209382e-05
NM_001200029	HYAL3	0.976	0.970842420408404	7.234	4.53269665796784e-20	3.053	1.39249464307711e-06	2.658	7.01629746921041e-05	1.167	0.744380752883587	1.737	0.0364884130566432	2.048	0.0061628470298149	7.411	1.41540576012008e-21	3.127	4.80056255144548e-07	2.723	3.85967882306317e-06	1.196	0.977760429453497	1.779	0.0349395766373888	2.098	0.00675317815730402
NM_001878	CRABP2	1.254	0.152163019835257	1.314	0.0230440351582523	2.466	7.03188728149004e-17	1.881	6.21340524664421e-08	1.555	0.00142570973530904	2.96	1.23801884838749e-23	2.652	7.04777176460219e-19	1.048	0.742125937886986	1.967	2.04054979564562e-10	1.5	0.00016157349320279	1.24	0.867554063128564	2.36	7.8656722610685e-16	2.115	1.43118407048488e-11
NM_002133	HMOX1	1.362	0.134756475169742	121.501	9.26287538610223e-285	9.914	4.94731690923144e-64	2.68	4.6679559941519e-11	1.546	0.0252199607285235	2.102	6.04896413017135e-07	2.33	1.7380323149653e-08	89.234	8.07553446113095e-274	7.281	2.00518983539092e-52	1.969	5.39651786050154e-07	1.135	0.977760429453497	1.544	0.00576504597155486	1.711	0.00092020850356443
NM_002178	IGFBP6	1.409	0.108449979247281	3.473	8.32226035937756e-17	3.419	2.19140869832535e-16	2.062	1.10159956968501e-05	1.842	0.00143695548863641	2.98	9.80295149768324e-13	2.295	2.28628980235935e-07	2.465	6.01099701952433e-10	2.427	1.83481757377782e-09	1.464	0.0151193031321447	1.307	0.925581848852112	2.116	1.35274929044072e-06	1.629	0.00618453819486347
NM_002448	MSX1	1.004	0.991744462987765	1.527	0.00905420203243942	1.79	0.000211629982246705	1.46	0.0332327253866719	0.995	0.990005979634836	1.805	0.00021271696121127	1.669	0.00249924623465803	1.521	0.00667243507962321	1.783	0.000155704987622943	1.454	0.0160059209991572	0.991	0.998740169233871	1.798	0.000202287165355775	1.662	0.00369215699581207
NM_003378	VGF	0.641	0.203152979907699	8	6.80153520327678e-20	8.586	3.56042627800706e-21	3.448	7.15966922557849e-07	0.81	0.618487566710796	10.924	1.4207800526437e-25	2.034	0.00821749106041393	12.483	1.00475096693736e-30	13.397	2.13932577404357e-32	5.381	7.68612722999175e-15	1.263	0.977760429453497	17.044	4.94936867366127e-38	3.174	5.85552694134875e-06
NM_003530	HIST1H3D	1.366	0.491431405201266	3.054	2.10988920757737e-05	3.305	3.50151890954793e-06	3.406	3.5823604912049e-06	1.252	0.65519611880977	3.235	6.93496246414656e-06	2.598	0.000659871829608716	2.235	0.000978216702342137	2.419	0.000267850563702967	2.493	4.0953040173322e-05	0.916	NA	2.368	0.000610722593104562	1.902	0.0269288769388711
NM_003772	JRKL	1.014	0.982928385113935	2.239	0.00080009873812588	1.704	0.0392757733868698	3.477	6.92878163732567e-08	1.53	0.225440523876694	2.798	8.55490123266929e-06	2.481	0.000194457277458863	2.208	0.000661865055455822	1.68	0.0440691654006237	3.429	1.93858580847389e-09	1.508	NA	2.759	1.04585730393457e-05	2.447	0.000379406012390853
NM_004669	CLIC3	1.447	0.126305723219807	1.807	0.000983764091538508	3.233	2.16225620665077e-12	3.218	2.46697758410395e-11	1.356	0.245205925306266	4.418	3.77407575265323e-19	2.495	2.71323896350082e-07	1.249	0.244761883746058	2.235	1.03105765190776e-06	2.225	3.51511295456315e-07	0.937	0.985383860635837	3.054	7.70841103414058e-12	1.725	0.00511474999248655
NM_004691	ATP6V0D1	1.104	0.62742116801301	3.012	7.93389769481183e-25	1.287	0.0435234898549	2.615	2.11378952701025e-17	1.45	0.0107751718243349	1.824	1.3573289090596e-07	1.787	7.48901497709518e-07	2.727	3.21981990365159e-22	1.165	0.245124151710219	2.368	9.75569746346909e-18	1.313	0.644110365728729	1.652	1.07143917552075e-05	1.618	7.9870084167352e-05
NM_005094	SLC27A4	1.046	0.94057415136911	1.557	0.0973768382404332	3.682	3.06579487145227e-09	1.222	0.535623015876466	1.143	0.781575461896811	1.927	0.00866533730762683	1.966	0.00889316218218923	1.489	0.129356349367116	3.521	4.70002219503332e-09	1.169	0.598953239197794	1.093	NA	1.842	0.0182829805709313	1.88	0.021198370665397
NM_005101	ISG15	1.421	0.127304306744527	8.592	1.49973516790411e-43	4.042	1.53977626958664e-18	3.707	5.6185611045678e-15	1.568	0.0431371425984425	2.483	4.87575135743579e-08	2.278	1.94832870271553e-06	6.046	4.57373724643894e-33	2.844	2.16987877231507e-11	2.608	2.12830973586213e-10	1.103	0.977886072656596	1.747	0.0013181086376475	1.603	0.015111774806463
NM_005533	IFI35	1.577	0.0429406187981699	3.308	4.53284279939297e-13	2.605	1.34177512063962e-08	1.463	0.0595000285431498	2.08	0.000414155342306655	3.06	2.95297003017855e-11	2.427	5.15926917131121e-07	2.098	4.1627849597382e-06	1.653	0.0035022241900253	0.928	0.739752484769651	1.319	0.936160664335583	1.941	0.000108940666370853	1.539	0.0316068536997893
NM_006076	AGFG2	1.271	0.268862800031241	1.382	0.041268345933697	1.821	4.10148765267976e-05	1.547	0.00653169784330404	1.298	0.228327673818161	2.606	1.03265094321112e-11	2.316	7.89249053834626e-09	1.087	0.640954640745079	1.433	0.0168693484084487	1.218	0.211336701370561	1.021	0.995619203021898	2.051	3.21733851975887e-07	1.822	8.6112456871521e-05
NM_006084	IRF9	1.112	0.805619817047171	3.323	1.5731353095195e-09	2.162	0.000227132212060868	2.502	1.98303865333009e-05	0.977	0.965026253543053	2.283	8.54982162475259e-05	2.052	0.00125370596712955	2.989	1.02077211146021e-08	1.945	0.00124339108999218	2.25	1.9010872928877e-05	0.879	0.977760429453497	2.054	0.000670552607039488	1.846	0.00930253540089685
NM_006617	NES	1.697	0.00231538547032961	3.866	7.12534639524267e-23	4.425	1.29651089570859e-27	2.461	1.31546494781065e-09	1.65	0.00629014150805298	3.747	2.0452315456759e-21	2.796	9.31847143186929e-13	2.278	9.22234718751411e-10	2.608	9.38414463175922e-13	1.45	0.00946693319529982	0.972	0.992861809747231	2.208	1.6832219192784e-08	1.648	0.00191054003780872
NM_012416	RANBP6	1.232	0.51113997565788	1.543	0.0359031368177023	1.5	0.052177479792917	2.902	1.60300001975585e-08	1.266	0.448596794753006	2.262	1.60973084404681e-05	2.407	5.1356274827744e-06	1.252	0.288832509356141	1.217	0.38441118360214	2.355	2.64506503254917e-07	1.028	0.995619203021898	1.836	0.00158248399438593	1.954	0.000883014079408627
NM_012420	IFIT5	1.236	0.54368609285148	5.49	1.25845606579164e-19	2.052	0.000527955264628055	2.592	5.14353117769192e-06	1.091	0.842092294642566	2.218	0.000119370073793766	2.205	0.000235072122580309	4.44	1.05450952882587e-16	1.66	0.0154815445197967	2.097	7.34244263819909e-05	0.882	0.977886072656596	1.794	0.00624330293324659	1.784	0.0121164057074702
NM_012451	SYNGR4	0.866	0.845834189952363	0.567	0.20188374320914	1.773	0.116663636315185	0.918	0.873094104381476	0.749	0.654823147488065	2.897	0.00112946744603031	2.283	0.0214853595060614	0.655	0.356835046463524	2.047	0.0483539377432538	1.059	0.908368618019848	0.865	NA	3.344	0.000305651174992212	2.635	0.0108358359682975
NM_013262	MYLIP	2.229	9.10420553291614e-05	1.868	0.000897893088531002	2.181	1.66476028572336e-05	2.355	3.98486868757009e-06	1.925	0.00361806170412608	3.562	1.53730372546015e-13	3.512	6.07920356551202e-13	0.838	0.36434991239518	0.979	0.932361593275298	1.056	0.806900449600909	0.863	0.977760429453497	1.598	0.00791201078195593	1.575	0.0174341623570786
NM_014945	ABLIM3	1.095	0.802327359311863	2.588	5.55812049622394e-09	2.13	6.43158610809029e-06	2.024	6.27679202532228e-05	1.12	0.736071056096129	2.047	2.63507940459783e-05	1.85	0.000667644264921814	2.364	4.59315213961095e-08	1.945	5.45533762814151e-05	1.849	8.16541620708224e-05	1.023	0.995619203021898	1.87	0.000261443434330514	1.689	0.00616412361219452
NM_015896	ZMYND10	1.176	0.788123355547781	1.221	0.608899786104186	0.859	0.72289026093572	1.72	0.114189207804893	1.227	0.712649309066706	2.819	0.000347666559108981	2.386	0.00525288995717286	1.038	0.927930616389292	0.73	0.408737023670947	1.463	0.216003267242707	1.043	NA	2.397	0.00268278569964935	2.029	0.0317833100176876
NM_016541	GNG13	0.951	0.895225282253774	1.696	0.00260958507339768	1.371	0.0964153323937024	3.734	1.33204917516722e-15	0.67	0.112639586173828	2.142	6.57008483064945e-06	2.088	2.6873392902795e-05	1.783	0.000550342893474171	1.441	0.046937032430474	3.926	5.45544369495522e-21	0.705	0.867554063128564	2.252	1.16640720025575e-06	2.195	8.44759368386505e-06
NM_018275	C7orf43	1.38	0.238397561129146	4.947	5.49427304726886e-20	4.533	6.78519392455987e-18	4.532	1.80886558369693e-16	1.752	0.0205573802650567	3.022	1.37373412038655e-09	3.181	4.27473187070876e-10	3.585	2.50806810932451e-14	3.285	2.44401312714424e-12	3.284	2.30890162256524e-13	1.27	0.963686028564636	2.19	1.86062832135987e-05	2.305	1.33015360027214e-05
NM_018566	YOD1	2.301	1.38178131492842e-11	3.248	2.01587279877892e-26	6.273	1.99534940675906e-66	2.278	3.42284143104214e-12	2.182	2.11794229365633e-09	5.625	4.36090829527072e-58	3.643	1.41953015757783e-31	1.411	0.00167140771916453	2.726	8.62310598496373e-24	0.99	0.950341504721935	0.948	0.983039735422304	2.444	2.61769058414208e-18	1.583	9.91626993677921e-05
NM_019858	GPR162	1.297	0.384629912686036	1.095	0.727393469326577	0.872	0.594804880743941	1.777	0.00509990601408279	1.871	0.00778224368786912	2.188	3.56671436760194e-05	2.97	3.89970735309836e-09	0.845	0.457444698862564	0.672	0.0634699361332932	1.37	0.0978695434599321	1.443	0.811272372180839	1.687	0.00742875522396695	2.29	1.00026607241427e-05
NM_020353	PLSCR4	1.33	0.279951481337673	1.87	0.000455950290416076	1.027	0.923357232172427	4.31	9.99346001012814e-19	1.141	0.69065010098645	2.319	9.64225391527246e-07	2.069	5.90325130528543e-05	1.406	0.0550578907724365	0.772	0.205067704560084	3.24	1.8610746881847e-16	0.858	0.977760429453497	1.744	0.00132236983155763	1.556	0.0238143483286877
NM_021572	ENPP5	3.175	3.26629233140353e-08	2.907	3.50923529282939e-08	3.649	6.41819725835817e-12	4.541	3.74637260612794e-15	2.839	2.67073226615121e-06	7.194	3.48263219942121e-27	5.397	1.47648475849026e-19	0.915	0.699094385678107	1.149	0.53462583408988	1.43	0.0481060898994319	0.894	0.977760429453497	2.266	2.68962179300561e-06	1.7	0.00865048886314185
NM_022169	ABCG4	1.633	0.188102027594344	1.871	0.0258282369770111	3.587	1.90200524445712e-07	2.508	0.000604347277549241	1.94	0.0541491731089083	3.663	1.53542702679192e-07	2.946	3.93802290348838e-05	1.146	0.653393517132078	2.197	0.000564739990521102	1.536	0.0701512991242218	1.188	NA	2.244	0.000584607318631745	1.805	0.0301348527093557
NM_022873	IFI6	1.622	0.0103671885171409	6.118	4.38793686735049e-37	2.206	1.50175905053941e-07	2.418	1.7124598770599e-08	1.392	0.123492446438641	2.67	5.62563869988894e-11	3.163	1.72121893358992e-14	3.772	6.206283372534e-22	1.36	0.0595145352771828	1.491	0.00778930534360644	0.858	0.977760429453497	1.646	0.00166044056972305	1.95	3.16986854160664e-05
NM_024592	SRD5A3	1.471	0.0570756122932401	1.719	0.00070370386668954	2.451	1.31606748311283e-09	1.441	0.0388157561201328	1.679	0.0072728479198907	2.635	5.54261169603321e-11	2.757	9.85381042620981e-12	1.168	0.366596675355497	1.666	0.000483446234721057	0.98	0.926913660602348	1.142	0.977760429453497	1.792	7.78514119643744e-05	1.875	4.34900908364095e-05
NM_031910	C1QTNF6	2.663	1.06889706100846e-08	7.712	1.57191604822202e-44	4.119	4.89898152456502e-21	6.112	2.79602611093264e-32	2.62	6.54640492245618e-08	4.264	9.82651784800781e-22	5.264	1.61215355117854e-28	2.896	1.00245722832393e-15	1.547	0.00324022497126885	2.296	1.56040658383153e-10	0.984	0.996055134624337	1.601	0.00204800474160332	1.977	6.71457004769639e-06
NM_033510	DISP2	1.288	0.286972111507156	4.547	3.55244161580152e-26	3.806	1.96371668329915e-20	4.477	8.79597355984013e-24	1.112	0.727949190752256	3.681	5.00129916242773e-19	2.204	6.46898009597292e-07	3.531	1.54734354555773e-20	2.956	4.29475769477095e-15	3.476	9.05474390115154e-22	0.863	0.977760429453497	2.858	1.10728270013073e-13	1.711	0.00141039758729108
NM_053013	ENO3	1.056	0.913095835566228	1.23	0.442920561632469	2.814	2.92396101915598e-07	1.672	0.0311829905452467	1.049	0.926096002950564	2.227	0.000162477168972702	2.306	0.000121863840266702	1.165	0.572215948831566	2.664	5.9076879530299e-07	1.583	0.0268592771784178	0.994	NA	2.108	0.000453858937107432	2.183	0.000501376045486904
NM_078467	CDKN1A	1.784	5.25137483582948e-05	5.288	2.36518680596976e-45	4.603	4.43426943001598e-38	6.881	4.26109952181662e-55	1.339	0.094556012075605	2.964	5.2571159510083e-19	2.911	3.93993505615475e-18	2.963	4.39269959279181e-21	2.58	4.9750671984961e-16	3.857	4.95468424648559e-34	0.75	0.688451704166257	1.661	7.25437073824143e-05	1.631	0.000379406012390853
NM_144580	GLMP	1.153	0.66483057496352	1.719	0.00361382052595841	2.349	1.30164102165296e-06	1.652	0.0120830992395811	1.124	0.733888113429967	2.015	0.000127275218575716	2.208	2.17600598013741e-05	1.491	0.0295093009609503	2.037	4.26429759700577e-05	1.433	0.0492276278742362	0.975	0.995619203021898	1.748	0.00290777144321321	1.915	0.000879023685287704
NM_144665	SESN3	1.104	0.856412287019004	0.795	0.496010679711387	0.941	0.871885514359038	1.53	0.157039007706463	0.775	0.581908097511613	2.857	1.95095853864084e-05	2.067	0.00772403578476129	0.72	0.283532029700116	0.852	0.642467979459765	1.387	0.221879574666022	0.702	NA	2.589	9.94083147367964e-05	1.873	0.0297397236231123
NM_152288	ORAI3	0.788	0.487684971899941	1.034	0.910368266002821	1.416	0.117972651014625	1.469	0.0961951018568327	0.993	0.989078644980663	2.438	3.12195203670406e-06	1.585	0.0397475877768955	1.313	0.256636053770478	1.797	0.00576562517110215	1.865	0.00125531088572845	1.261	0.967304287906147	3.096	5.05793016050121e-09	2.013	0.00205703852092096
NM_152511	DUSP18	1.441	0.0522070554138336	2.471	5.49398157661192e-11	2.736	1.29212152945507e-13	2.259	1.81893557545734e-08	1.749	0.00138831714784516	2.622	3.08748787659558e-12	2.198	4.56434440791573e-08	1.715	6.15708253772179e-05	1.898	1.55900126957566e-06	1.567	0.00071760221844719	1.213	0.962049493778283	1.819	1.59199907631344e-05	1.525	0.00798018486339725
NM_152556	BMT2	1.339	0.434971657697363	0.524	0.0286555819804474	2.015	0.00301893303548814	0.681	0.208075280595631	1.444	0.293771871216787	2.706	9.65882572012407e-06	2.749	1.23761942530151e-05	0.391	0.000550342893474171	1.504	0.0962410724494412	0.508	0.00501678718704174	1.078	0.985870940202838	2.02	0.00220910747961598	2.052	0.00344089745130235
NM_173546	KLHDC8B	1.583	0.0125588139189773	1.577	0.00326428178526258	2.138	1.75948280471451e-07	2.823	1.99149641765279e-12	1.607	0.0121048727118037	3.426	1.92069487225336e-18	2.526	2.87065240765062e-10	0.996	0.983433837261111	1.351	0.0529543017446055	1.783	1.64635621437478e-05	1.015	0.996055134624337	2.164	3.53255379921155e-08	1.596	0.00409511397916972
NM_173595	ANKRD52	1.686	0.00187605626805458	1.478	0.00915113004210493	4.192	2.08746985276845e-27	1.048	0.828267197307894	1.53	0.0210846897347305	3.332	5.80395769579647e-19	2.579	1.45396337366926e-11	0.876	0.414163558549474	2.486	2.04294486058866e-12	0.622	0.000452757881962133	0.907	0.977760429453497	1.976	7.24096386406146e-07	1.529	0.00773275087815889
NM_175617	MT1E	0.772	0.253536169785758	0.625	0.00332162811653667	1.838	9.66456741489296e-05	0.819	0.31027734502622	0.955	0.892555218258545	2.56	7.03351820998146e-10	1.601	0.00601443844738726	0.81	0.210469686659041	2.381	2.73861390073365e-09	1.061	0.773591948218857	1.238	0.958036279868064	3.316	1.5884158980417e-16	2.074	6.67105150656379e-06
NM_198275	MPZL3	1.666	0.00930307899213778	4.752	6.82219304333678e-27	3.006	1.90634898609577e-13	3.372	2.58303922908678e-15	1.589	0.0271109000835184	2.682	1.25265287551787e-10	2.789	3.66482661929637e-11	2.852	1.02452901485977e-14	1.804	5.30124900996819e-05	2.024	1.53924971874131e-07	0.954	0.987578394557287	1.61	0.00238384699983382	1.674	0.00187889227746789
NM_198282	TMEM173	0.966	0.93055026386047	0.511	0.000199175412113564	0.986	0.9550021648649	0.824	0.379577710122365	0.986	0.974495265314077	1.918	0.000136706620046198	1.634	0.00817905299377656	0.529	0.000293052308656876	1.021	0.93657750201294	0.853	0.434213640464172	1.021	0.995619203021898	1.986	5.06859121349403e-05	1.692	0.00600467743432463
NM_199337	TMEM179B	1.095	0.725397957038845	1.396	0.0196118520739375	1.984	2.35154482409385e-07	1.229	0.216055274685615	1.159	0.509054366569186	1.743	5.10681931699625e-05	1.698	0.000223159292669154	1.275	0.0865183034446013	1.812	4.78006899577401e-06	1.123	0.473327410859433	1.058	0.983394574876845	1.592	0.000831329248538679	1.551	0.00389533356594672
NM_201566	SLC16A13	1.205	0.41671883005864	2.189	1.77454978939803e-08	2.679	3.13121216069034e-13	1.825	5.9772393096556e-05	1.145	0.589725429228832	2.145	6.11258210832272e-08	1.834	5.00774435796525e-05	1.817	1.02043195131465e-05	2.223	1.36197345877084e-09	1.515	0.00241609809299727	0.95	0.985383860635837	1.78	4.78240629990537e-05	1.522	0.00959559694010503
