# Supplementary material for: Synthetic lethality between VPS4A and VPS4B triggers an inflammatory response in colorectal cancer
Source: EMBO Mol Med. 2020 Jan 13;12(2):e10812. doi: 10.15252/emmm.201910812 (PMC7005644; doi:10.15252/emmm.201910812)
Supplement: Supplementary file 5 — Dataset EV3 [file EMMM-12-e10812-s005.xlsx]

## Sheet: Dataset EV3 legend
	Dataset EV3. Genes associated with inflammatory response (GO:0006954) and positive regulation of programmed cell death (GO:0043068)

## Sheet: Dataset EV3 GO_0006954
REFSEQ_ID	SYMBOL
NM_000022	ADA
NM_000029	AGT
NM_000039	APOA1
NM_000041	APOE
NM_000043	FAS
NM_000061	BTK
NM_000063	C2
NM_000064	C3
NM_000101	CYBA
NM_000132	F8
NM_000135	FANCA
NM_000165	GJA1
NM_000186	CFH
NM_000201	ICAM1
NM_000204	CFI
NM_000239	LYZ
NM_000313	PROS1
NM_000397	CYBB
NM_000410	HFE
NM_000418	IL4R
NM_000459	TEK
NM_000488	SERPINC1
NM_000527	LDLR
NM_000565	IL6R
NM_000572	IL10
NM_000575	IL1A
NM_000581	GPX1
NM_000584	CXCL8
NM_000585	IL15
NM_000591	CD14
NM_000594	TNF
NM_000602	SERPINE1
NM_000606	C8G
NM_000607	ORM1
NM_000623	BDKRB2
NM_000628	IL10RB
NM_000638	VTN
NM_000660	TGFB1
NM_000675	ADORA2A
NM_000676	ADORA2B
NM_000687	AHCY
NM_000698	ALOX5
NM_000700	ANXA1
NM_000710	BDKRB1
NM_000757	CSF1
NM_000852	GSTP1
NM_000877	IL1R1
NM_000888	ITGB6
NM_000934	SERPINF2
NM_000958	PTGER4
NM_000962	PTGS1
NM_000963	PTGS2
NM_001001928	PPARA
NM_001001936	AFAP1L2
NM_001002295	GATA3
NM_001003794	MGLL
NM_001004431	METRNL
NM_001005742	GBA
NM_001012329	CTNNBIP1
NM_001013437	SEH1L
NM_001014431	AKT1
NM_001014980	C1QTNF12
NM_001014989	LAT
NM_001015053	HDAC5
NM_001017365	C4BPB
NM_001022	RPS19
NM_001025091	ABCF1
NM_001031689	PLAA
NM_001032295	SERPING1
NM_001040058	SPP1
NM_001042483	NUPR1
NM_001048230	ADORA1
NM_001065	TNFRSF1A
NM_001066	TNFRSF1B
NM_001077494	NFKB2
NM_001080424	KDM6B
NM_001083308	PYDC2
NM_001085	SERPINA3
NM_001098201	GPER1
NM_001099781	GGT5
NM_001099856	IKBKG
NM_001105556	THEMIS2
NM_001109	ADAM8
NM_001110354	ZP3
NM_001111067	ACVR1
NM_001114185	MVK
NM_001114633	PLA2G4B
NM_001114752	CD55
NM_001127223	CD59
NM_001127605	LIPA
NM_001127700	SERPINA1
NM_001128843	TNIP3
NM_001128932	CYP4F11
NM_001130089	KARS
NM_001130689	HMGB2
NM_001136	AGER
NM_001136022	NFATC4
NM_001140	ALOX15
NM_001142416	AIMP1
NM_001159	AOX1
NM_001159740	LTA
NM_001160305	SETD6
NM_001161728	PLA2G2A
NM_001164771	SLC7A2
NM_001166	BIRC2
NM_001166395	CHST4
NM_001167	XIAP
NM_001167931	IL1RAP
NM_001168357	PLA2G7
NM_001172133	HCK
NM_001174081	NLRP2
NM_001185183	VAMP7
NM_001199198	TBC1D23
NM_001200029	HYAL3
NM_001204803	ANO6
NM_001212	C1QBP
NM_001225	CASP4
NM_001243	TNFRSF8
NM_001250	CD40
NM_001276	CHI3L1
NM_001278	CHUK
NM_001296	ACKR2
NM_001451	FOXF1
NM_001497	B4GALT1
NM_001506	GPR32
NM_001511	CXCL1
NM_001530	HIF1A
NM_001543	NDST1
NM_001556	IKBKB
NM_001557	CXCR2
NM_001561	TNFRSF9
NM_001562	IL18
NM_001565	CXCL10
NM_001570	IRAK2
NM_001622	AHSG
NM_001623	AIF1
NM_001643	APOA2
NM_001647	APOD
NM_001700	AZU1
NM_001706	BCL6
NM_001710	CFB
NM_001718	BMP6
NM_001735	C5
NM_001744	CAMK4
NM_001777	CD47
NM_001838	CCR7
NM_001979	EPHX2
NM_001992	F2R
NM_001993	F3
NM_002029	FPR1
NM_002089	CXCL2
NM_002090	CXCL3
NM_002128	HMGB1
NM_002133	HMOX1
NM_002156	HSPD1
NM_002184	IL6ST
NM_002202	ISL1
NM_002203	ITGA2
NM_002218	ITIH4
NM_002342	LTBR
NM_002350	LYN
NM_002468	MYD88
NM_002504	NFX1
NM_002507	NGFR
NM_002514	NOV
NM_002526	NT5E
NM_002558	P2RX1
NM_002562	P2RX7
NM_002599	PDE2A
NM_002615	SERPINF1
NM_002616	PER1
NM_002621	CFP
NM_002634	PHB
NM_002690	POLB
NM_002744	PRKCZ
NM_002749	MAPK7
NM_002754	MAPK13
NM_002791	PSMA6
NM_002796	PSMB4
NM_002828	PTPN2
NM_002889	RARRES2
NM_002908	REL
NM_002985	CCL5
NM_002990	CCL22
NM_002997	SDC1
NM_003177	SYK
NM_003204	NFE2L1
NM_003227	TFR2
NM_003246	THBS1
NM_003263	TLR1
NM_003265	TLR3
NM_003268	TLR5
NM_003326	TNFSF4
NM_003353	UCN
NM_003461	ZYX
NM_003467	CXCR4
NM_003469	SCG2
NM_003596	TPST1
NM_003612	SEMA7A
NM_003654	CHST1
NM_003706	PLA2G4C
NM_003717	NPFF
NM_003734	AOC3
NM_003761	VAMP8
NM_003773	HYAL2
NM_003790	TNFRSF25
NM_003794	SNX4
NM_003821	RIPK2
NM_003823	TNFRSF6B
NM_003825	SNAP23
NM_003839	TNFRSF11A
NM_003840	TNFRSF10D
NM_003841	TNFRSF10C
NM_003842	TNFRSF10B
NM_003844	TNFRSF10A
NM_003942	RPS6KA4
NM_003955	SOCS3
NM_003965	CCRL2
NM_003978	PSTPIP1
NM_003998	NFKB1
NM_003999	OSMR
NM_004106	FCER1G
NM_004195	TNFRSF18
NM_004235	KLF4
NM_004327	BCR
NM_004334	BST1
NM_004425	ECM1
NM_004431	EPHA2
NM_004433	ELF3
NM_004536	NAIP
NM_004613	TGM2
NM_004656	BAP1
NM_004666	VNN1
NM_004688	NMI
NM_004689	MTA1
NM_004755	RPS6KA5
NM_004878	PTGES
NM_004898	CLOCK
NM_004972	JAK2
NM_005026	PIK3CD
NM_005040	PRCP
NM_005092	TNFSF18
NM_005126	NR1D2
NM_005194	CEBPB
NM_005211	CSF1R
NM_005228	EGFR
NM_005242	F2RL1
NM_005252	FOS
NM_005557	KRT16
NM_005624	CCL25
NM_005693	NR1H3
NM_005725	TSPAN2
NM_005739	RASGRP1
NM_005795	CALCRL
NM_005810	KLRG1
NM_005816	CD96
NM_005900	SMAD1
NM_005902	SMAD3
NM_005925	MEP1B
NM_006029	PNMA1
NM_006037	HDAC4
NM_006058	TNIP1
NM_006068	TLR6
NM_006072	CCL26
NM_006092	NOD1
NM_006164	NFE2L2
NM_006165	NFRKB
NM_006238	PPARD
NM_006257	PRKCQ
NM_006290	TNFAIP3
NM_006293	TYRO3
NM_006437	PARP4
NM_006509	RELB
NM_006805	HNRNPA0
NM_006859	LIAS
NM_007207	DUSP10
NM_007262	PARK7
NM_007275	TUSC2
NM_009587	LGALS9
NM_012094	PRDX5
NM_012265	RHBDD3
NM_012448	STAT5B
NM_013233	STK39
NM_013235	DROSHA
NM_013254	TBK1
NM_013276	SHPK
NM_013278	IL17C
NM_013314	BLNK
NM_013430	GGT1
NM_013447	ADGRE2
NM_014009	FOXP3
NM_014011	SOCS5
NM_014339	IL17RA
NM_014413	EIF2AK1
NM_014443	IL17B
NM_014452	TNFRSF21
NM_014456	PDCD4
NM_014474	SMPDL3B
NM_014504	RABGEF1
NM_014963	SBNO2
NM_015076	CDK19
NM_015869	PPARG
NM_015874	RBPJ
NM_015973	GAL
NM_016235	GPRC5B
NM_016562	TLR7
NM_016584	IL23A
NM_016820	OGG1
NM_016946	F11R
NM_017442	TLR9
NM_017617	NOTCH1
NM_017771	PXK
NM_017982	SUSD4
NM_018465	PLGRKT
NM_018489	ASH1L
NM_018492	PBK
NM_018708	FEM1A
NM_018725	IL17RB
NM_018890	RAC1
NM_019009	TOLLIP
NM_019618	IL36G
NM_019885	CYP26B1
NM_020529	NFKBIA
NM_021105	PLSCR1
NM_021109	TMSB4X
NM_021197	WFDC1
NM_021805	SIGIRR
NM_021913	AXL
NM_021962	ABR
NM_021975	RELA
NM_022107	GPSM3
NM_022162	NOD2
NM_022468	MMP25
NM_023068	SIGLEC1
NM_023947	CHID1
NM_024040	CUEDC2
NM_024309	TNIP2
NM_024618	NLRX1
NM_024736	GSDMD
NM_025079	ZC3H12A
NM_030571	NDFIP1
NM_030974	SHARPIN
NM_031419	NFKBIZ
NM_031483	ITCH
NM_032552	DAB2IP
NM_032603	LOXL3
NM_032607	CREB3L3
NM_032682	FOXP1
NM_032782	HAVCR2
NM_032960	MAPKAPK2
NM_033004	NLRP1
NM_033084	FANCD2
NM_033159	HYAL1
NM_033211	C5orf30
NM_052890	PGLYRP2
NM_058243	BRD4
NM_078481	ADGRE5
NM_130901	OTUD7A
NM_134444	NLRP4
NM_138348	OTULIN
NM_139012	MAPK14
NM_139017	IL31RA
NM_139239	NFKBID
NM_139276	STAT3
NM_139321	ATRN
NM_144565	DUOXA1
NM_144687	NLRP12
NM_144717	IL20RB
NM_145109	MAP2K3
NM_145640	APOL3
NM_145659	IL27
NM_145912	NFAM1
NM_148910	TIRAP
NM_152222	RELT
NM_152309	PIK3AP1
NM_152756	RICTOR
NM_153461	IL17RC
NM_153483	IL17RE
NM_153498	CAMK1D
NM_170610	HIST1H2BA
NM_172359	CD46
NM_173050	SCUBE1
NM_173165	NFATC3
NM_173842	IL1RN
NM_178425	HDAC9
NM_181435	C1QTNF3
NM_181844	BCL6B
NM_182962	BIRC3
NM_182965	SPHK1
NM_198477	CXCL17
NM_199242	UNC13D
NM_203472	SELENOS
NM_207581	DUOXA2
NM_212482	FN1
NM_212539	PRKCD
NR_027322	CAMK1D

## Sheet: Dataset EV3 GO_0043068
REFSEQ_ID	SYMBOL
NM_000021	PSEN1
NM_000029	AGT
NM_000038	APC
NM_000043	FAS
NM_000051	ATM
NM_000075	CDK4
NM_000077	CDKN2A
NM_000091	COL4A3
NM_000104	CYP1B1
NM_000122	ERCC3
NM_000177	GSN
NM_000314	PTEN
NM_000345	SNCA
NM_000362	TIMP3
NM_000379	XDH
NM_000447	PSEN2
NM_000454	SOD1
NM_000465	BARD1
NM_000543	SMPD1
NM_000546	TP53
NM_000572	IL10
NM_000594	TNF
NM_000598	IGFBP3
NM_000633	BCL2
NM_000660	TGFB1
NM_000675	ADORA2A
NM_000693	ALDH1A3
NM_000697	ALOX12
NM_000700	ANXA1
NM_000714	TSPO
NM_000859	HMGCR
NM_000860	HPGD
NM_000876	IGF2R
NM_000882	IL12A
NM_000903	NQO1
NM_000904	NQO2
NM_000945	PPP3R1
NM_000963	PTGS2
NM_000966	RARG
NM_000987	RPL26
NM_001003940	BMF
NM_001004720	NCK2
NM_001005	RPS3
NM_001005361	DNM2
NM_001005735	CHEK2
NM_001005909	IP6K2
NM_001006657	WDR35
NM_001006932	RPS6KA2
NM_001007228	SPOP
NM_001010	RPS6
NM_001010887	ACER2
NM_001011	RPS7
NM_001014431	AKT1
NM_001017536	VDR
NM_001024660	KALRN
NM_001024957	BRMS1
NM_001031685	TP53BP2
NM_001037495	DYNLL1
NM_001042355	CYLD
NM_001042483	NUPR1
NM_001042492	NF1
NM_001042663	PLEKHG5
NM_001042771	LCK
NM_001047160	NET1
NM_001067	TOP2A
NM_001077628	APH1A
NM_001077693	ECSCR
NM_001079818	ITGA6
NM_001080123	PRNP
NM_001080125	CASP8
NM_001098201	GPER1
NM_001098623	OBSCN
NM_001098629	IRF5
NM_001105538	MYBBP1A
NM_001109	ADAM8
NM_001112706	SCIN
NM_001112732	MCF2L
NM_001113511	ARHGEF7
NM_001123066	MAPT
NM_001123225	SYCE3
NM_001124	ADM
NM_001127240	BBC3
NM_001127453	DFNA5
NM_001127582	ING4
NM_001128615	ARHGEF3
NM_001130173	MYB
NM_001130955	ARHGEF18
NM_001134398	VAV2
NM_001135592	RPS27A
NM_001135599	TGFB2
NM_001135699	YWHAZ
NM_001136022	NFATC4
NM_001137668	CASP8AP2
NM_001139457	BCAP31
NM_001144772	NSMAF
NM_001145073	USP27X
NM_001145098	SKIL
NM_001159740	LTA
NM_001162383	ARHGEF2
NM_001165414	LDHA
NM_001167987	INCA1
NM_001171876	MCF2
NM_001173479	ARHGEF9
NM_001174081	NLRP2
NM_001174138	CCK
NM_001178139	TFDP2
NM_001184901	CARD8
NM_001185090	GRIN1
NM_001188	BAK1
NM_001193508	REST
NM_001195054	DDIT3
NM_001196	BID
NM_001197	BIK
NM_001199867	MARK4
NM_001204803	ANO6
NM_001206484	ATF3
NM_001206739	ITGB3BP
NM_001212	C1QBP
NM_001221	CAMK2D
NM_001229	CASP9
NM_001243	TNFRSF8
NM_001250	CD40
NM_001336	CTSZ
NM_001348	DAPK3
NM_001356	DDX3X
NM_001361	DHODH
NM_001401	LPAR1
NM_001455	FOXO3
NM_001463	FRZB
NM_001497	B4GALT1
NM_001503	GPLD1
NM_001535	PRMT2
NM_001539	DNAJA1
NM_001547	IFIT2
NM_001554	CYR61
NM_001706	BCL6
NM_001719	BMP7
NM_001731	BTG1
NM_001753	CAV1
NM_001791	CDC42
NM_001814	CTSC
NM_001880	ATF2
NM_001901	CTGF
NM_001903	CTNNA1
NM_001904	CTNNB1
NM_001924	GADD45A
NM_001946	DUSP6
NM_001958	EEF1A2
NM_001992	F2R
NM_001993	F3
NM_002015	FOXO1
NM_002088	GRIK5
NM_002093	GSK3B
NM_002111	HTT
NM_002128	HMGB1
NM_002133	HMOX1
NM_002156	HSPD1
NM_002157	HSPE1
NM_002167	ID3
NM_002192	INHBA
NM_002193	INHBB
NM_002211	ITGB1
NM_002228	JUN
NM_002342	LTBR
NM_002344	LTK
NM_002350	LYN
NM_002419	MAP3K11
NM_002446	MAP3K10
NM_002448	MSX1
NM_002449	MSX2
NM_002466	MYBL2
NM_002467	MYC
NM_002507	NGFR
NM_002529	NTRK1
NM_002531	NTSR1
NM_002558	P2RX1
NM_002562	P2RX7
NM_002577	PAK2
NM_002583	PAWR
NM_002598	PDCD2
NM_002609	PDGFRB
NM_002657	PLAGL2
NM_002659	PLAUR
NM_002708	PPP1CA
NM_002740	PRKCI
NM_002752	MAPK9
NM_002758	MAP2K6
NM_002828	PTPN2
NM_002959	SORT1
NM_002985	CCL5
NM_003010	MAP2K4
NM_003014	SFRP4
NM_003024	ITSN1
NM_003047	SLC9A1
NM_003107	SOX4
NM_003220	TFAP2A
NM_003223	TFAP4
NM_003239	TGFB3
NM_003246	THBS1
NM_003253	TIAM1
NM_003265	TLR3
NM_003287	TPD52L1
NM_003333	UBA52
NM_003394	WNT10B
NM_003404	YWHAB
NM_003405	YWHAH
NM_003415	ZNF268
NM_003456	ZNF205
NM_003483	HMGA2
NM_003508	FZD9
NM_003560	PLA2G6
NM_003597	KLF11
NM_003690	PRKRA
NM_003739	AKR1C3
NM_003743	NCOA1
NM_003768	PEA15
NM_003773	HYAL2
NM_003789	TRADD
NM_003804	RIPK1
NM_003805	CRADD
NM_003806	HRK
NM_003809	TNFSF12
NM_003810	TNFSF10
NM_003821	RIPK2
NM_003824	FADD
NM_003842	TNFRSF10B
NM_003844	TNFRSF10A
NM_003888	ALDH1A2
NM_003900	SQSTM1
NM_003907	EIF2B5
NM_003921	BCL10
NM_003959	HIP1R
NM_003969	UBE2M
NM_004040	RHOB
NM_004041	ARRB1
NM_004052	BNIP3
NM_004064	CDKN1B
NM_004094	EIF2S1
NM_004208	AIFM1
NM_004226	STK17B
NM_004252	SLC9A3R1
NM_004280	EEF1E1
NM_004307	APBB2
NM_004324	BAX
NM_004331	BNIP3L
NM_004359	CDC34
NM_004390	CTSH
NM_004394	DAP
NM_004401	DFFA
NM_004417	DUSP1
NM_004435	ENDOG
NM_004463	FGD1
NM_004562	PRKN
NM_004584	RAD9A
NM_004612	TGFBR1
NM_004613	TGM2
NM_004620	TRAF6
NM_004626	WNT11
NM_004690	LATS1
NM_004708	PDCD5
NM_004760	STK17A
NM_004787	SLIT2
NM_004836	EIF2AK3
NM_004840	ARHGEF6
NM_004935	CDK5
NM_004938	DAPK1
NM_004972	JAK2
NM_004994	MMP9
NM_005018	PDCD1
NM_005026	PIK3CD
NM_005027	PIK3R2
NM_005029	PITX3
NM_005038	PPID
NM_005055	RAPSN
NM_005066	SFPQ
NM_005157	ABL1
NM_005225	E2F1
NM_005313	PDIA3
NM_005338	HIP1
NM_005427	TP73
NM_005428	VAV1
NM_005438	FOSL1
NM_005526	HSF1
NM_005532	IFI27
NM_005541	INPP5D
NM_005605	PPP3CC
NM_005633	SOS1
NM_005729	PPIF
NM_005778	RBM5
NM_005870	SAP18
NM_005902	SMAD3
NM_005923	MAP3K5
NM_006029	PNMA1
NM_006037	HDAC4
NM_006044	HDAC6
NM_006092	NOD1
NM_006098	RACK1
NM_006142	SFN
NM_006153	NCK1
NM_006219	PIK3CB
NM_006221	PIN1
NM_006281	STK3
NM_006282	STK4
NM_006307	SRPX
NM_006377	UNC13B
NM_006395	ATG7
NM_006398	UBD
NM_006401	ANP32B
NM_006407	ARL6IP5
NM_006572	GNA13
NM_006705	GADD45G
NM_006711	RNPS1
NM_006738	AKAP13
NM_006761	YWHAE
NM_006818	MLLT11
NM_006826	YWHAQ
NM_006904	PRKDC
NM_006909	RASGRF2
NM_006939	SOS2
NM_006981	NR4A3
NM_007051	FAF1
NM_007111	TFDP1
NM_007118	TRIO
NM_007126	VCP
NM_007204	DDX20
NM_007257	PNMA2
NM_007262	PARK7
NM_007348	ATF6
NM_009587	LGALS9
NM_012062	DNM1L
NM_012237	SIRT2
NM_012238	SIRT1
NM_012279	ZNF346
NM_012391	SPDEF
NM_012396	PHLDA3
NM_012454	TIAM2
NM_012479	YWHAG
NM_013232	PDCD6
NM_013237	PRELID1
NM_013247	HTRA2
NM_014059	RGCC
NM_014143	CD274
NM_014225	PPP2R1A
NM_014247	RAPGEF2
NM_014341	MTCH1
NM_014342	MTCH2
NM_014367	FAM162A
NM_014380	BEX3
NM_014391	ANKRD1
NM_014430	CIDEB
NM_014432	IL20RA
NM_014448	ARHGEF16
NM_014456	PDCD4
NM_014572	LATS2
NM_014634	PPM1F
NM_014739	BCLAF1
NM_014786	ARHGEF17
NM_014791	MELK
NM_015076	CDK19
NM_015313	ARHGEF12
NM_015316	PPP1R13B
NM_015320	ARHGEF4
NM_015331	NCSTN
NM_015367	BCL2L13
NM_015526	CLIP3
NM_015595	ARHGEF26
NM_015675	GADD45B
NM_015869	PPARG
NM_015897	PIAS4
NM_015920	RPS27L
NM_015965	NDUFA13
NM_015973	GAL
NM_016037	UTP11
NM_016068	FIS1
NM_016077	PTRH2
NM_016311	ATPIF1
NM_016373	WWOX
NM_016639	TNFRSF12A
NM_016653	MAP3K20
NM_017617	NOTCH1
NM_018010	IFT57
NM_018098	ECT2
NM_018130	SHQ1
NM_018890	RAC1
NM_018947	CYCS
NM_018955	UBB
NM_019032	ADAMTSL4
NM_019071	ING3
NM_019102	HOXA5
NM_019850	NGEF
NM_019884	GSK3A
NM_019887	DIABLO
NM_020194	MFF
NM_020375	TIGAR
NM_020820	PREX1
NM_020975	RET
NM_021079	NMT1
NM_021127	PMAIP1
NM_021131	PTPA
NM_021138	TRAF2
NM_021174	CCAR2
NM_021253	TRIM39
NM_021818	SAV1
NM_021956	GRIK2
NM_021960	MCL1
NM_021962	ABR
NM_022073	EGLN3
NM_022151	MOAP1
NM_022173	TIA1
NM_022470	ZMAT3
NM_022491	SUDS3
NM_022835	PLEKHG2
NM_023067	FOXL2
NM_023083	CAPN10
NM_024544	MUL1
NM_025079	ZC3H12A
NM_030582	COL18A1
NM_030877	CTNNBL1
NM_030926	ITM2C
NM_031229	RBCK1
NM_031301	APH1B
NM_032271	TRAF7
NM_032329	ING5
NM_032374	APOPT1
NM_032409	PINK1
NM_032494	ZC3H8
NM_032515	BOK
NM_032552	DAB2IP
NM_032797	AIFM2
NM_032807	FBXO18
NM_032982	CASP2
NM_032989	BAD
NM_032991	CASP3
NM_033004	NLRP1
NM_033086	FGD3
NM_033131	WNT3A
NM_033141	MAP3K9
NM_033238	PML
NM_033285	TP53INP1
NM_033338	CASP7
NM_033414	ZNF622
NM_033632	FBXW7
NM_078467	CDKN1A
NM_080677	DYNLL2
NM_130851	BMP4
NM_133328	DEDD2
NM_133372	FNIP1
NM_134442	CREB1
NM_138578	BCL2L1
NM_138621	BCL2L11
NM_139049	MAPK8
NM_139239	NFKBID
NM_139241	FGD4
NM_139343	BIN1
NM_144653	NACC2
NM_144687	NLRP12
NM_144997	FLCN
NM_145259	ACVR1C
NM_145689	APBB1
NM_145886	PIDD1
NM_152405	JMY
NM_152990	PXT1
NM_153213	ARHGEF19
NM_153498	CAMK1D
NM_170774	RASSF2
NM_171982	TRIM35
NM_172341	PSENEN
NM_173354	SIK1
NM_173475	DCUN1D3
NM_174936	PCSK9
NM_177551	HCAR2
NM_181501	ITGA1
NM_181699	PPP2R1B
NM_181861	APAF1
NM_182692	SRPK2
NM_182706	SCRIB
NM_182810	ATF4
NM_182981	OSGIN1
NM_198236	ARHGEF11
NM_198291	SRC
NM_198578	LRRK2
NM_198941	SERINC3
NM_198969	AES
NM_199002	ARHGEF1
NM_212539	PRKCD
NR_027322	CAMK1D
