# Supplementary material for: Synthetic lethality between VPS4A and VPS4B triggers an inflammatory response in colorectal cancer
Source: EMBO Mol Med. 2020 Jan 13;12(2):e10812. doi: 10.15252/emmm.201910812 (PMC7005644; doi:10.15252/emmm.201910812)
Supplement: Supplementary file 7 — Source Data for Figure 1 [file EMMM-12-e10812-s006.xlsx]

## Sheet: Fig 1D
	Figures	Groups	Symbol	p-value	n	statistic test	post-test
	1D	normal colon vs. adenoma	ns	0.144267	24 vs. 42	Kruskal-Wallis	Dunn's test with Benjamini-Hochberg correction
		normal colon vs. adenocarcinoma	****	6.94747e-11	24 vs. 26	Kruskal-Wallis	Dunn's test with Benjamini-Hochberg correction
		adenoma vs. adenocarcinoma	****	1.7418e-09	42 vs. 26	Kruskal-Wallis	Dunn's test with Benjamini-Hochberg correction
