# Supplementary material for: Synthetic lethality between VPS4A and VPS4B triggers an inflammatory response in colorectal cancer
Source: EMBO Mol Med. 2020 Jan 13;12(2):e10812. doi: 10.15252/emmm.201910812 (PMC7005644; doi:10.15252/emmm.201910812)
Supplement: Supplementary file 8 — Source Data for Figure 2 [file EMMM-12-e10812-s007.zip]

Archive with 3 entries (3 files):
- Szymanska_et_al__Fig_2F_WB_source_data_.pdf
- Szymanska_et_al_Fig_2_statistics.xlsx
- Szymanska_et_al_Legends_for_Source_data_Fig_2_.docx
