# Supplementary material for: Synthetic lethality between VPS4A and VPS4B triggers an inflammatory response in colorectal cancer
Source: EMBO Mol Med. 2020 Jan 13;12(2):e10812. doi: 10.15252/emmm.201910812 (PMC7005644; doi:10.15252/emmm.201910812)
Supplement: Supplementary file 8 — Source Data for Figure 2 [file EMMM-12-e10812-s007.zip › Szymanska_et_al_Fig_2_statistics.xlsx]

## Sheet: Figure 2 statistics
	Figures	Groups	Symbol	p-value	n	statistic test	post test
	2A	siCTRL (#1+#2) group vs. siVPS4A (#1+#2) group	ns	0.973841	3	Kruskal-Wallis	Dunn's test with Benjamini-Hochberg correction
		siCTRL (#1+#2) group vs. siVPS4B (#1+#2) group	ns	0.973841	3	Kruskal-Wallis	Dunn's test with Benjamini-Hochberg correction
		siCTRL (#1+#2) group vs. siVPS4 A+B (#1+#1,#1+#2, #2+#1 and #2+#2) group	**	0.0019742	3	Kruskal-Wallis	Dunn's test with Benjamini-Hochberg correction
	2B	siCTRL#1 vs. siVPS4A (#2+#3) group	ns	0.4972	3	One-sample t-test
		siCTRL#1 vs. siVPS4B (#1+#2) group	ns	0.314	3	One-sample t-test
		siCTRL#1 vs. siVPS4 A+B ( #2+#1 and #3+#2) group	****	0.000121316	3	One-sample t-test
	2C	RKO; siCTRL (#1+#2) group vs. siVPS4A (#1+#2) group	ns	0.487866	3	Kruskal-Wallis	Dunn's test with Benjamini-Hochberg correction
		RKO; siCTRL (#1+#2) group vs. siVPS4B (#1+#2) group	ns	0.669899	3	Kruskal-Wallis	Dunn's test with Benjamini-Hochberg correction
		RKO; siCTRL (#1+#2) group vs. siVPS4 A+B (#1+#1,#1+#2, #2+#1 and #2+#2) group	**	0.00115063	3	Kruskal-Wallis	Dunn's test with Benjamini-Hochberg correction
		SW480; siCTRL (#1+#2) group vs. siVPS4A (#1+#2) group	ns	0.599819	3	Kruskal-Wallis	Dunn's test with Benjamini-Hochberg correction
		SW480; siCTRL (#1+#2) group vs. siVPS4B (#1+#2) group	ns	0.319109	3	Kruskal-Wallis	Dunn's test with Benjamini-Hochberg correction
		SW480; siCTRL (#1+#2) group vs. siVPS4 A+B (#1+#1,#1+#2, #2+#1 and #2+#2) group	***	0.000259578	3	Kruskal-Wallis	Dunn's test with Benjamini-Hochberg correction
		DLD-1; siCTRL (#1+#2) group vs. siVPS4A (#1+#2) group	ns	0.952388	3	Kruskal-Wallis	Dunn's test with Benjamini-Hochberg correction
		DLD-1; siCTRL (#1+#2) group vs. siVPS4B (#1+#2) group	ns	0.952388	3	Kruskal-Wallis	Dunn's test with Benjamini-Hochberg correction
		DLD-1; siCTRL (#1+#2) group vs. siVPS4 A+B (#1+#1,#1+#2, #2+#1 and #2+#2) group	**	0.00113264	3	Kruskal-Wallis	Dunn's test with Benjamini-Hochberg correction
	2G	siCTRL (#1+#2) group vs. siVPS4A (#2+#5) group	****	1.57441e-08	4	Two tailed unpaired t-test
	2H	siCTRL (#1+#2) group vs. siVPS4A (#2+#4+#5) group	**	0.002	4	Mann-Whitney U test
	2I	siCTRL (#1+#2+#3) group vs. siVPS4A (#2+#4+#5) group	****	1.4823e-07	3	Two tailed unpaired t-test
