# Supplementary material for: Synthetic lethality between VPS4A and VPS4B triggers an inflammatory response in colorectal cancer
Source: EMBO Mol Med. 2020 Jan 13;12(2):e10812. doi: 10.15252/emmm.201910812 (PMC7005644; doi:10.15252/emmm.201910812)
Supplement: Supplementary file 9 — Source Data for Figure 3 [file EMMM-12-e10812-s008.zip › Szymanska_et_al_Fig_3B_statistics.xlsx]

## Sheet: Sheet1
	Figures	Groups	Symbol	p-value	n	statistic test
	3B	5th day -Dox vs. +Dox	ns	0.5841	9 animals vs. 9 animals	Two-tailed unpaired t-test
		8th day -Dox vs. +Dox	**	0.0062	9 animals vs. 9 animals	Two-tailed unpaired t-test
		10th day -Dox vs. +Dox	**	0.0067	9 animals vs. 9 animals	Two-tailed unpaired t-test
		12th day - Dox vs. +Dox	**	0.0052	9 animals vs. 9 animals	Two-tailed unpaired t-test
