# Supplementary material for: Synthetic lethality between VPS4A and VPS4B triggers an inflammatory response in colorectal cancer
Source: EMBO Mol Med. 2020 Jan 13;12(2):e10812. doi: 10.15252/emmm.201910812 (PMC7005644; doi:10.15252/emmm.201910812)
Supplement: Supplementary file 10 — Source Data for Figure 5 [file EMMM-12-e10812-s009.zip]

Archive with 4 entries (4 files):
- Szymanska_et_al_Fig_5A_WB_source_data.pdf
- Szymanska_et_al_Fig_5C_WB_source_data.pdf
- Szymanska_et_al_Legends_for_Source_data_Fig_5_.docx
- Szymanska_et_al_Fig_5_statistics.xlsx
