# Supplementary material for: Synthetic lethality between VPS4A and VPS4B triggers an inflammatory response in colorectal cancer
Source: EMBO Mol Med. 2020 Jan 13;12(2):e10812. doi: 10.15252/emmm.201910812 (PMC7005644; doi:10.15252/emmm.201910812)
Supplement: Supplementary file 10 — Source Data for Figure 5 [file EMMM-12-e10812-s009.zip › Szymanska_et_al_Fig_5_statistics.xlsx]

## Sheet: statistics
		Appendix Table
	Figures	Groups	Symbol	p-value	n	statistic test
	5B	p-RelA; normalized siCTRL#1(set as 1) vs. siVPS4A#2	**	0.002	10	Wilcoxon signed rank test
		p-RelA; normalized siCTRL#1(set as 1) vs. siVPS4A#4	**	0.002	10	Wilcoxon signed rank test
		p-RelA; normalized siCTRL#1(set as 1) vs. siVPS4A#5	**	0.002	10	Wilcoxon signed rank test
		p52; normalized siCTRL#1(set as 1) vs. siVPS4A#2	**	0.0039	9	Wilcoxon signed rank test
		p52; normalized siCTRL#1(set as 1) vs. siVPS4A#4	**	0.0039	9	Wilcoxon signed rank test
		p52; normalized siCTRL#1(set as 1) vs. siVPS4A#5	**	0.0039	9	Wilcoxon signed rank test
		p-IkBa; normalized siCTRL#1(set as 1) vs. siVPS4A#2	*	0.018	7	one sample t-test
		p-IkBa; normalized siCTRL#1(set as 1) vs. siVPS4A#4	*	0.0233	7	one sample t-test
		p-IkBa; normalized siCTRL#1(set as 1) vs. siVPS4A#5	**	0.0019	7	one sample t-test
		IkBa; normalized siCTRL#1(set as 1) vs. siVPS4A#2	***	0.0001	7	one sample t-test
		IkBa; normalized siCTRL#1(set as 1) vs. siVPS4A#4	**	0.0013	7	one sample t-test
		IkBa; normalized siCTRL#1(set as 1) vs. siVPS4A#5	****	< 0.0001	7	one sample t-test
		Caspase 8; normalized siCTRL#1(set as 1) vs. siVPS4A#2	***	0.0005	9	one sample t-test
		Caspase 8; normalized siCTRL#1(set as 1) vs. siVPS4A#4	***	0.0003	9	one sample t-test
		Caspase 8; normalized siCTRL#1(set as 1) vs. siVPS4A#5	**	0.0033	9	one sample t-test
		cl-Caspase 9; normalized siCTRL#1(set as 1) vs. siVPS4A#2	**	0.0087	9	one sample t-test
		cl-Caspase 9; normalized siCTRL#1(set as 1) vs. siVPS4A#4	**	0.0025	9	one sample t-test
		cl-Caspase 9; normalized siCTRL#1(set as 1) vs. siVPS4A#5	***	0.0001	9	one sample t-test
		cl-Caspase 7; normalized siCTRL#1(set as 1) vs. siVPS4A#2	**	0.0018	10	one sample t-test
		cl-Caspase 7; normalized siCTRL#1(set as 1) vs. siVPS4A#4	***	0.0001	10	one sample t-test
		cl-Caspase 7; normalized siCTRL#1(set as 1) vs. siVPS4A#5	**	0.0029	10	one sample t-test
		cl-Caspase 3; normalized siCTRL#1(set as 1) vs. siVPS4A#2	*	0.0152	5	one sample t-test
		cl-Caspase 3; normalized siCTRL#1(set as 1) vs. siVPS4A#4	**	0.0011	5	one sample t-test
		cl-Caspase 3; normalized siCTRL#1(set as 1) vs. siVPS4A#5	*	0.0117	5	one sample t-test
	5D	siVPS4A#2; DMSO vs. siVPS4A#2 Necrostatin-1/Q-VD-Oph	**	0.0068	5	two-tailed unpaired t-test
		siVPS4A#4; DMSO vs. siVPS4A#4 Necrostatin-1/Q-VD-Oph	**	0.0045	5	two-tailed unpaired t-test
		siVPS4A#5; DMSO vs. siVPS4A#5 Necrostatin-1/Q-VD-Oph	**	0.0011	5	two-tailed unpaired t-test
