# Supplementary material for: Synthetic lethality between VPS4A and VPS4B triggers an inflammatory response in colorectal cancer
Source: EMBO Mol Med. 2020 Jan 13;12(2):e10812. doi: 10.15252/emmm.201910812 (PMC7005644; doi:10.15252/emmm.201910812)
Supplement: Supplementary file 11 — Source Data for Figure 6 [file EMMM-12-e10812-s010.xlsx]

## Sheet: Figure 6 statistics
		Appendix Table
	Figures	Groups	Symbol	p-value	n	statistic test
	6A	siCTRL#1 vs. siVPS4A (#2, #4 and #5) group	***	0.0005	5	Two-tailed unpaired t-test
	6B	siCTRL#1 vs. siVPS4A (#2, #4 and #5) group	**	0.0035	4	Two-tailed unpaired t-test
	6D	siCTRL#1 vs. siVPS4A (#2, #4 and #5) group	**	0.0044	4	The Mann-Whitney U test
	6E	Nos2; normalized siCTRL#1(set as 1) vs. siVPS4A#2	**	0.0076	4	One-sample t-test
		Cxcl9; normalized siCTRL#1(set as 1) vs. siVPS4A#2	*	0.0121	4	One-sample t-test
		Il6; normalized siCTRL#1(set as 1) vs. siVPS4A#2	**	0.0078	4	One-sample t-test
		Il18; normalized siCTRL#1(set as 1) vs. siVPS4A#2	**	0.0045	4	One-sample t-test
		Ym1; normalized siCTRL#1(set as 1) vs. siVPS4A#2	ns	0.9881	4	One-sample t-test
		Arg1; normalized siCTRL#1(set as 1) vs. siVPS4A#2	*	0.0276	4	One-sample t-test
		Il10; normalized siCTRL#1(set as 1) vs. siVPS4A#2	ns	0.0599	4	One-sample t-test
		Cxcl22; normalized siCTRL#1(set as 1) vs. siVPS4A#2	ns	0.2505	4	One-sample t-test
